# Supplementary material for: Effectiveness of two distinct web-based education tools for bedside nurses on medication administration practice for venous thromboembolism prevention: A randomized clinical trial
Source: PLoS One. 2017 Aug 16;12(8):e0181664. doi: 10.1371/journal.pone.0181664 (PMC5558918; doi:10.1371/journal.pone.0181664)
Supplement: S3 File — (DO) [file pone.0181664.s003.do]

log using "E:\CSTOR_Research\Projects\Haut\DVT_Hopkins_Hospital\Jiangxia\REVISED Nurse Education_Table2_Table3.log",replace

***************TABLE 2*****************
******************************TABLE 2: PROPORTIONS********************************************
******************************TABLE 2: ITT - OVERALL - PROPORTIONS********************************************
use "E:\CSTOR_Research\Projects\Haut\DVT_Hopkins_Hospital\Jiangxia\VTE_2015_09_07_cleaned_ToBeSampled.dta",clear

capture program drop myboot2
program define myboot2, rclass
 preserve 
  sample 1, count by(MRN)
xi: meglm nonadmin i.trialperiod if inlist(trialperiod,0,2),||floor: ||NurseID:, family(poisson) link(log) nolog iterate(50)

return scalar errormsg=e(converged)
*Before
lincom _cons
return scalar b1=r(estimate)
return scalar se1=r(se)
*after; p=
lincom _cons+_Itrialperi_2
return scalar b2=r(estimate)
return scalar se2=r(se)

restore
end

*Step 3
simulate errormsg=r(errormsg) b1=r(b1) se1=r(se1) b2=r(b2) se2=r(se2), reps(1000) seed(12345): myboot2
  
save "E:\CSTOR_Research\Projects\Haut\DVT_Hopkins_Hospital\Jiangxia\VTE_2015_09_07_cleaned_ToBeSampled_ITT_allarm_p.dta",replace

use "E:\CSTOR_Research\Projects\Haut\DVT_Hopkins_Hospital\Jiangxia\VTE_2015_09_07_cleaned_ToBeSampled_ITT_allarm_p.dta",clear

foreach var in b1 b2 {

egen mean`var'=mean(`var')  
egen sd`var'=sd(`var')
gen var`var'=sd`var'^2
 
drop sd`var'

}

foreach var in se1 se2 {
gen sq`var'=`var'^2
egen sumsq`var'=sum(sq`var')
}

forval x=1/2 {

gen sd`x'=(sumsqse`x'/1000-varb`x'*1000/999)^0.5
gen p`x'=2*(1-normal(abs(meanb`x'/sd`x')))
sum p`x'
}
  
   forval x=1/2 {
gen RR`x'=exp(meanb`x')
gen cil`x'=exp(meanb`x'-1.96*sd`x')
gen ciu`x'=exp(meanb`x'+1.96*sd`x')
}


list RR1- ciu1 in 1/1
list RR2- ciu2 in 1/1

******************************TABLE 2: ITT - BY ARM - PROPORTIONS********************************************
use "E:\CSTOR_Research\Projects\Haut\DVT_Hopkins_Hospital\Jiangxia\VTE_2015_09_07_cleaned_ToBeSampled.dta",clear

capture program drop myboot2
program define myboot2, rclass
 preserve 
  sample 1, count by(MRN)
xi: meglm nonadmin trialperiod##armn if inlist(trialperiod,0,2),||floor: ||NurseID:, family(poisson) link(log) iterate(50)

return scalar errormsg=e(converged)
**Arm A:before
lincom _cons
return scalar b1=r(estimate)
return scalar se1=r(se)
*Arm A: after
lincom  _cons+2.trialperiod
return scalar b2=r(estimate)
return scalar se2=r(se)

**Arm B: Before
lincom _cons+2.armn
return scalar b3=r(estimate)
return scalar se3=r(se)
*Arm B: After
lincom _cons + 2.trialperiod + 2.armn + 2.trialperiod#2.armn		
return scalar b4=r(estimate)
return scalar se4=r(se)

*Interaction
*Change in B vs. A
lincom 2.trialperiod#2.armn
return scalar b5=r(estimate)
return scalar se5=r(se)

restore
end

*Step 3
simulate errormsg=r(errormsg) ///
         b1=r(b1) se1=r(se1) b2=r(b2) se2=r(se2) b3=r(b3) se3=r(se3) b4=r(b4) se4=r(se4) b5=r(b5) se5=r(se5), ///
  reps(1000) seed(12345): myboot2
  
save "E:\CSTOR_Research\Projects\Haut\DVT_Hopkins_Hospital\Jiangxia\VTE_2015_09_07_cleaned_ToBeSampled_ITT_allfloor_p.dta",replace

use "E:\CSTOR_Research\Projects\Haut\DVT_Hopkins_Hospital\Jiangxia\VTE_2015_09_07_cleaned_ToBeSampled_ITT_allfloor_p.dta",clear

foreach var in b1 b2 b3 b4 b5 {

egen mean`var'=mean(`var')  
egen sd`var'=sd(`var')
gen var`var'=sd`var'^2
 
drop sd`var'

}

foreach var in se1 se2 se3 se4 se5 {
gen sq`var'=`var'^2
egen sumsq`var'=sum(sq`var')
}

forval x=1/5 {

gen sd`x'=(sumsqse`x'/1000-varb`x'*1000/999)^0.5
gen p`x'=2*(1-normal(abs(meanb`x'/sd`x')))
sum p`x'
}
  
   forval x=1/5 {
gen RR`x'=exp(meanb`x')
gen cil`x'=exp(meanb`x'-1.96*sd`x')
gen ciu`x'=exp(meanb`x'+1.96*sd`x')
}


list RR1- ciu1 in 1/1
list RR2- ciu2 in 1/1
list RR3- ciu3 in 1/1
list RR4- ciu4 in 1/1
  

***************TABLE 2: per protocol: Period based upon individual nurses’ training - OVERALL PROPORTIONS*****************
use "E:\CSTOR_Research\Projects\Haut\DVT_Hopkins_Hospital\Jiangxia\VTE_2015_09_07_cleaned_ToBeSampled.dta",clear

capture program drop myboot2
program define myboot2, rclass
 preserve 
  sample 1, count by(MRN)
xi: meglm nonadmin nurseperiod,||floor: ||NurseID:, family(poisson) link(log) iterate(50) nolog

return scalar errormsg=e(converged)

*Before 
lincom _cons
return scalar b1=r(estimate)
return scalar se1=r(se)
*after; p=
lincom _cons+nurseperiod
return scalar b2=r(estimate)
return scalar se2=r(se)

restore
end

*Step 3
simulate errormsg=r(errormsg) b1=r(b1) se1=r(se1) b2=r(b2) se2=r(se2), reps(1000) seed(12345): myboot2
  
save "E:\CSTOR_Research\Projects\Haut\DVT_Hopkins_Hospital\Jiangxia\VTE_2015_09_07_cleaned_ToBeSampled_protocol_allarm_p.dta",replace

use "E:\CSTOR_Research\Projects\Haut\DVT_Hopkins_Hospital\Jiangxia\VTE_2015_09_07_cleaned_ToBeSampled_protocol_allarm_p.dta",clear

foreach var in b1 b2 {

egen mean`var'=mean(`var')  
egen sd`var'=sd(`var')
gen var`var'=sd`var'^2
 
drop sd`var'

}

foreach var in se1 se2 {
gen sq`var'=`var'^2
egen sumsq`var'=sum(sq`var')
}

forval x=1/2 {

gen sd`x'=(sumsqse`x'/1000-varb`x'*1000/999)^0.5
gen p`x'=2*(1-normal(abs(meanb`x'/sd`x')))
sum p`x'
}
  
   forval x=1/2 {
gen RR`x'=exp(meanb`x')
gen cil`x'=exp(meanb`x'-1.96*sd`x')
gen ciu`x'=exp(meanb`x'+1.96*sd`x')
}

list RR1- ciu1 in 1/1
list RR2- ciu2 in 1/1

***************TABLE 2: per protocol: Period based upon individual nurses’ training - BY ARM PROPORTIONS*****************
use "E:\CSTOR_Research\Projects\Haut\DVT_Hopkins_Hospital\Jiangxia\VTE_2015_09_07_cleaned_ToBeSampled.dta",clear

capture program drop myboot2
program define myboot2, rclass
 preserve 
  sample 1, count by(MRN)
xi: meglm nonadmin nurseperiod##armn,||floor: ||NurseID:, family(poisson) link(log) iterate(50) nolog

return scalar errormsg=e(converged)
**Arm A:before
lincom _cons
return scalar b1=r(estimate)
return scalar se1=r(se)
*Arm A: after
lincom  _cons+1.nurseperiod
return scalar b2=r(estimate)
return scalar se2=r(se)

**Arm B: Before
lincom _cons+2.armn
return scalar b3=r(estimate)
return scalar se3=r(se)
*Arm B: After
lincom _cons + 1.nurseperiod + 2.armn + 1.nurseperiod#2.armn		
return scalar b4=r(estimate)
return scalar se4=r(se)

*Interaction
*Change in B vs. A
lincom 1.nurseperiod#2.armn
return scalar b5=r(estimate)
return scalar se5=r(se)

restore
end

*Step 3
simulate errormsg=r(errormsg) b1=r(b1) se1=r(se1) b2=r(b2) se2=r(se2) b3=r(b3) se3=r(se3) b4=r(b4) se4=r(se4) b5=r(b5) se5=r(se5), reps(1000) seed(12345): myboot2
  
save "E:\CSTOR_Research\Projects\Haut\DVT_Hopkins_Hospital\Jiangxia\VTE_2015_09_07_cleaned_ToBeSampled_protocol_allfloor_p.dta",replace

use "E:\CSTOR_Research\Projects\Haut\DVT_Hopkins_Hospital\Jiangxia\VTE_2015_09_07_cleaned_ToBeSampled_protocol_allfloor_p.dta",clear

foreach var in b1 b2 b3 b4 b5 {

egen mean`var'=mean(`var')  
egen sd`var'=sd(`var')
gen var`var'=sd`var'^2
 
drop sd`var'

}

foreach var in se1 se2 se3 se4 se5 {
gen sq`var'=`var'^2
egen sumsq`var'=sum(sq`var')
}

forval x=1/5 {

gen sd`x'=(sumsqse`x'/1000-varb`x'*1000/999)^0.5
gen p`x'=2*(1-normal(abs(meanb`x'/sd`x')))
sum p`x'
}
  

  forval x=1/5 {
gen RR`x'=exp(meanb`x')
gen cil`x'=exp(meanb`x'-1.96*sd`x')
gen ciu`x'=exp(meanb`x'+1.96*sd`x')
}


list RR1- ciu1 in 1/1
list RR2- ciu2 in 1/1
list RR3- ciu3 in 1/1
list RR4- ciu4 in 1/1

***************TABLE 2: per protocol: Period based upon overall training - OVERALL PROPORTIONS*****************
use "E:\CSTOR_Research\Projects\Haut\DVT_Hopkins_Hospital\Jiangxia\VTE_2015_09_07_cleaned_ToBeSampled.dta",clear

capture program drop myboot2
program define myboot2, rclass
 preserve 
  sample 1, count by(MRN)
xi: meglm nonadmin nurseperiod if inlist(trialperiod,0,2),||floor: ||NurseID:,family(poisson) link(log) iterate(50) nolog

return scalar errormsg=e(converged)
*Before 
lincom _cons
return scalar b1=r(estimate)
return scalar se1=r(se)
*after; p=
lincom _cons+nurseperiod
return scalar b2=r(estimate)
return scalar se2=r(se)

restore
end

*Step 3
simulate errormsg=r(errormsg) b1=r(b1) se1=r(se1) b2=r(b2) se2=r(se2), reps(1000) seed(12345): myboot2
  
save "E:\CSTOR_Research\Projects\Haut\DVT_Hopkins_Hospital\Jiangxia\VTE_2015_09_07_cleaned_ToBeSampled_protocol_trialtime_allarm_p.dta",replace

use "E:\CSTOR_Research\Projects\Haut\DVT_Hopkins_Hospital\Jiangxia\VTE_2015_09_07_cleaned_ToBeSampled_protocol_trialtime_allarm_p.dta",clear

foreach var in b1 b2 {

egen mean`var'=mean(`var')  
egen sd`var'=sd(`var')
gen var`var'=sd`var'^2
 
drop sd`var'

}

foreach var in se1 se2 {
gen sq`var'=`var'^2
egen sumsq`var'=sum(sq`var')
}

forval x=1/2 {

gen sd`x'=(sumsqse`x'/1000-varb`x'*1000/999)^0.5
gen p`x'=2*(1-normal(abs(meanb`x'/sd`x')))
sum p`x'
}
  
   forval x=1/2 {
gen RR`x'=exp(meanb`x')
gen cil`x'=exp(meanb`x'-1.96*sd`x')
gen ciu`x'=exp(meanb`x'+1.96*sd`x')
}

list RR1- ciu1 in 1/1
list RR2- ciu2 in 1/1

***************TABLE 2: per protocol: Period based upon overall training - BY ARM PROPORTIONS*****************
use "E:\CSTOR_Research\Projects\Haut\DVT_Hopkins_Hospital\Jiangxia\VTE_2015_09_07_cleaned_ToBeSampled.dta",clear

capture program drop myboot2
program define myboot2, rclass
 preserve 
  sample 1, count by(MRN)
xi: meglm nonadmin nurseperiod##armn if inlist(trialperiod,0,2),||floor: ||NurseID:,family(poisson) link(log) iterate(50) nolog

return scalar errormsg=e(converged)
**Arm A:before
lincom _cons
return scalar b1=r(estimate)
return scalar se1=r(se)
*Arm A: after
lincom  _cons+1.nurseperiod
return scalar b2=r(estimate)
return scalar se2=r(se)

**Arm B: Before
lincom _cons+2.armn
return scalar b3=r(estimate)
return scalar se3=r(se)
*Arm B: After
lincom _cons + 1.nurseperiod + 2.armn + 1.nurseperiod#2.armn		
return scalar b4=r(estimate)
return scalar se4=r(se)


*Interaction
*Change in B vs. A
lincom 1.nurseperiod#2.armn
return scalar b5=r(estimate)
return scalar se5=r(se)

restore
end

*Step 3
simulate errormsg=r(errormsg) b1=r(b1) se1=r(se1) b2=r(b2) se2=r(se2) b3=r(b3) se3=r(se3) b4=r(b4) se4=r(se4) b5=r(b5) se5=r(se5), reps(1000) seed(54321): myboot2
  
save "E:\CSTOR_Research\Projects\Haut\DVT_Hopkins_Hospital\Jiangxia\VTE_2015_09_07_cleaned_ToBeSampled_protocol_trialtime_allfloor_p.dta",replace

use "E:\CSTOR_Research\Projects\Haut\DVT_Hopkins_Hospital\Jiangxia\VTE_2015_09_07_cleaned_ToBeSampled_protocol_trialtime_allfloor_p.dta",clear

foreach var in b1 b2 b3 b4 b5 {

egen mean`var'=mean(`var')  
egen sd`var'=sd(`var')
gen var`var'=sd`var'^2
 
drop sd`var'

}

foreach var in se1 se2 se3 se4 se5 {
gen sq`var'=`var'^2
egen sumsq`var'=sum(sq`var')
}

forval x=1/5 {

gen sd`x'=(sumsqse`x'/1000-varb`x'*1000/999)^0.5
gen p`x'=2*(1-normal(abs(meanb`x'/sd`x')))
sum p`x'
}
  

  forval x=1/5 {
gen RR`x'=exp(meanb`x')
gen cil`x'=exp(meanb`x'-1.96*sd`x')
gen ciu`x'=exp(meanb`x'+1.96*sd`x')
}

list RR1- ciu1 in 1/1
list RR2- ciu2 in 1/1
list RR3- ciu3 in 1/1
list RR4- ciu4 in 1/1

******************************TABLE 2: ODDS RATIOS********************************************
******************************TABLE 2: ITT ANALYSIS - OVERALL ODDS RATIOS*****************
use "E:\CSTOR_Research\Projects\Haut\DVT_Hopkins_Hospital\Jiangxia\VTE_2015_09_07_cleaned_ToBeSampled.dta",clear

capture program drop myboot2
program define myboot2, rclass
 preserve 
  sample 1, count by(MRN)
xi: meglm nonadmin i.trialperiod if inlist(trialperiod,0,2),||floor: ||NurseID:, family(binomial) iterate(50)
estat icc
return scalar flooricc=r(icc3)
return scalar nurseicc=r(icc2)
return scalar flooriccse=r(se3)
return scalar nurseiccse=r(se2)

return scalar errormsg=e(converged)
**Class C
*Before vs. after; p=
lincom _Itrialperi_2
return scalar b1=r(estimate)
return scalar se1=r(se)

restore
end

*Step 3
simulate flooricc=r(flooricc) nurseicc=r(nurseicc) flooriccse=r(flooriccse) nurseiccse=r(nurseiccse) errormsg=r(errormsg) ///
         b1=r(b1) se1=r(se1), ///
  reps(1000) seed(12345): myboot2
  
save "E:\CSTOR_Research\Projects\Haut\DVT_Hopkins_Hospital\Jiangxia\VTE_2015_09_07_cleaned_ToBeSampled_ITT_allarm.dta",replace

use "E:\CSTOR_Research\Projects\Haut\DVT_Hopkins_Hospital\Jiangxia\VTE_2015_09_07_cleaned_ToBeSampled_ITT_allarm.dta",clear

foreach var in flooricc nurseicc b1 {

egen mean`var'=mean(`var')  
egen sd`var'=sd(`var')
gen var`var'=sd`var'^2
 
drop sd`var'

}

foreach var in flooriccse nurseiccse se1 {
gen sq`var'=`var'^2
egen sumsq`var'=sum(sq`var')
}

forval x=1/1 {

gen sd`x'=(sumsqse`x'/1000-varb`x'*1000/999)^0.5
gen p`x'=2*(1-normal(abs(meanb`x'/sd`x')))
sum p`x'
}
  
   forval x=1/1 {
gen OR`x'=exp(meanb`x')
gen cil`x'=exp(meanb`x'-1.96*sd`x')
gen ciu`x'=exp(meanb`x'+1.96*sd`x')
}

list OR1- ciu1 p1 in 1/1

******************************TABLE 2: ITT ANALYSIS - BY ARM ODDS RATIOS*****************

capture program drop myboot2
program define myboot2, rclass
 preserve 
  sample 1, count by(MRN)
xi: meglm nonadmin trialperiod##armn if inlist(trialperiod,0,2),||floor: ||NurseID:, family(binomial) iterate(50)
estat icc
return scalar flooricc=r(icc3)
return scalar nurseicc=r(icc2)
return scalar flooriccse=r(se3)
return scalar nurseiccse=r(se2)

return scalar errormsg=e(converged)
**Arm A
*Before vs. after; p=
lincom 2.trialperiod
return scalar b1=r(estimate)
return scalar se1=r(se)

**Arm B
*Before vs. after; p=
lincom 2.trialperiod+2.armn#2.trialperiod
return scalar b2=r(estimate)
return scalar se2=r(se)

*B vs. A: Before; p
lincom 2.armn 
return scalar b3=r(estimate)
return scalar se3=r(se)
*B vs. A: After; p
lincom 2.armn + 2.trialperiod#2.armn		
return scalar b4=r(estimate)
return scalar se4=r(se)


*Interaction
*Change in B vs. A
lincom 2.trialperiod#2.armn
return scalar b5=r(estimate)
return scalar se5=r(se)

restore
end

*Step 3
simulate flooricc=r(flooricc) nurseicc=r(nurseicc) flooriccse=r(flooriccse) nurseiccse=r(nurseiccse) errormsg=r(errormsg) ///
         b1=r(b1) se1=r(se1) b2=r(b2) se2=r(se2) b3=r(b3) se3=r(se3) b4=r(b4) se4=r(se4) b5=r(b5) se5=r(se5), ///
  reps(1000) seed(12345): myboot2
  
save "E:\CSTOR_Research\Projects\Haut\DVT_Hopkins_Hospital\Jiangxia\VTE_2015_09_07_cleaned_ToBeSampled_ITT_allfloor.dta",replace

use "E:\CSTOR_Research\Projects\Haut\DVT_Hopkins_Hospital\Jiangxia\VTE_2015_09_07_cleaned_ToBeSampled_ITT_allfloor.dta",clear

foreach var in flooricc nurseicc b1 b2 b3 b4 b5 {

egen mean`var'=mean(`var')  
egen sd`var'=sd(`var')
gen var`var'=sd`var'^2
 
drop sd`var'

}

foreach var in flooriccse nurseiccse se1 se2 se3 se4 se5 {
gen sq`var'=`var'^2
egen sumsq`var'=sum(sq`var')
}

forval x=1/5 {

gen sd`x'=(sumsqse`x'/1000-varb`x'*1000/999)^0.5
gen p`x'=2*(1-normal(abs(meanb`x'/sd`x')))
sum p`x'
}
  
   forval x=1/5 {
gen OR`x'=exp(meanb`x')
gen cil`x'=exp(meanb`x'-1.96*sd`x')
gen ciu`x'=exp(meanb`x'+1.96*sd`x')
}


list OR1- ciu1 in 1/1
list OR2- ciu2 in 1/1
list OR3- ciu3 in 1/1
list OR4- ciu4 in 1/1
list OR5- ciu5 p5 in 1/1

***************************TABLE 2: Per protocol: Period based upon individual nurses’ training - OVERALL ODDS RATIOS*****************
capture program drop myboot2
program define myboot2, rclass
 preserve 
  sample 1, count by(MRN)
xi: meglm nonadmin nurseperiod,||floor: ||NurseID:, family(binomial) iterate(50)
estat icc
return scalar flooricc=r(icc3)
return scalar nurseicc=r(icc2)
return scalar flooriccse=r(se3)
return scalar nurseiccse=r(se2)

return scalar errormsg=e(converged)
**Class C
*Before vs. after; p=
lincom nurseperiod
return scalar b1=r(estimate)
return scalar se1=r(se)

restore
end

*Step 3
simulate flooricc=r(flooricc) nurseicc=r(nurseicc) flooriccse=r(flooriccse) nurseiccse=r(nurseiccse) errormsg=r(errormsg) ///
         b1=r(b1) se1=r(se1), ///
  reps(1000) seed(12345): myboot2
  
save "E:\CSTOR_Research\Projects\Haut\DVT_Hopkins_Hospital\Jiangxia\VTE_2015_09_07_cleaned_ToBeSampled_protocol_allarm.dta",replace

use "E:\CSTOR_Research\Projects\Haut\DVT_Hopkins_Hospital\Jiangxia\VTE_2015_09_07_cleaned_ToBeSampled_protocol_allarm.dta",clear
foreach var in flooricc nurseicc b1 {

egen mean`var'=mean(`var')  
egen sd`var'=sd(`var')
gen var`var'=sd`var'^2
 
drop sd`var'

}

foreach var in flooriccse nurseiccse se1 {
gen sq`var'=`var'^2
egen sumsq`var'=sum(sq`var')
}

forval x=1/1 {

gen sd`x'=(sumsqse`x'/1000-varb`x'*1000/999)^0.5
gen p`x'=2*(1-normal(abs(meanb`x'/sd`x')))
sum p`x'
}
  
   forval x=1/1 {
gen OR`x'=exp(meanb`x')
gen cil`x'=exp(meanb`x'-1.96*sd`x')
gen ciu`x'=exp(meanb`x'+1.96*sd`x')
}

list OR1- ciu1 p1 in 1/1

***************************TABLE 2: Per protocol: Period based upon individual nurses’ training - BY ARM ODDS RATIOS*****************
capture program drop myboot2
program define myboot2, rclass
 preserve 
  sample 1, count by(MRN)
xi: meglm nonadmin nurseperiod##armn,||floor: ||NurseID:, family(binomial) iterate(50)
estat icc
return scalar flooricc=r(icc3)
return scalar nurseicc=r(icc2)
return scalar flooriccse=r(se3)
return scalar nurseiccse=r(se2)

return scalar errormsg=e(converged)
**Class C
*Before vs. after; p=
lincom 1.nurseperiod
return scalar b1=r(estimate)
return scalar se1=r(se)

**Class D
*Before vs. after; p=
lincom 1.nurseperiod+2.armn#1.nurseperiod
return scalar b2=r(estimate)
return scalar se2=r(se)

*D vs. C: Before; p
lincom 2.armn 
return scalar b3=r(estimate)
return scalar se3=r(se)
*D vs. C: After; p
lincom 2.armn + 1.nurseperiod#2.armn		
return scalar b4=r(estimate)
return scalar se4=r(se)


*Interaction
*Change in B vs. A
lincom 1.nurseperiod#2.armn
return scalar b5=r(estimate)
return scalar se5=r(se)

restore
end

*Step 3
simulate flooricc=r(flooricc) nurseicc=r(nurseicc) flooriccse=r(flooriccse) nurseiccse=r(nurseiccse) errormsg=r(errormsg) ///
         b1=r(b1) se1=r(se1) b2=r(b2) se2=r(se2) b3=r(b3) se3=r(se3) b4=r(b4) se4=r(se4) b5=r(b5) se5=r(se5), ///
  reps(1000) seed(12345): myboot2
  
save "E:\CSTOR_Research\Projects\Haut\DVT_Hopkins_Hospital\Jiangxia\VTE_2015_09_07_cleaned_ToBeSampled_protocol_allfloor.dta",replace

use "E:\CSTOR_Research\Projects\Haut\DVT_Hopkins_Hospital\Jiangxia\VTE_2015_09_07_cleaned_ToBeSampled_protocol_allfloor.dta",clear

foreach var in flooricc nurseicc b1 b2 b3 b4 b5 {

egen mean`var'=mean(`var')  
egen sd`var'=sd(`var')
gen var`var'=sd`var'^2
 
drop sd`var'

}

foreach var in flooriccse nurseiccse se1 se2 se3 se4 se5 {
gen sq`var'=`var'^2
egen sumsq`var'=sum(sq`var')
}

forval x=1/5 {

gen sd`x'=(sumsqse`x'/1000-varb`x'*1000/999)^0.5
gen p`x'=2*(1-normal(abs(meanb`x'/sd`x')))
sum p`x'
}
  

  forval x=1/5 {
gen OR`x'=exp(meanb`x')
gen cil`x'=exp(meanb`x'-1.96*sd`x')
gen ciu`x'=exp(meanb`x'+1.96*sd`x')
}


list OR1- ciu1 in 1/1
list OR2- ciu2 in 1/1
list OR3- ciu3 in 1/1
list OR4- ciu4 in 1/1
list OR5- ciu5 p5 in 1/1

***************************TABLE 2: Per protocol: Period based upon overall training - OVERALL ODDS RATIOS*****************
use "E:\CSTOR_Research\Projects\Haut\DVT_Hopkins_Hospital\Jiangxia\VTE_2015_09_07_cleaned_ToBeSampled.dta",clear

capture program drop myboot2
program define myboot2, rclass
 preserve 
  sample 1, count by(MRN)
xi: meglm nonadmin nurseperiod if inlist(trialperiod,0,2),||floor: ||NurseID:, family(binomial) iterate(50)
estat icc
return scalar flooricc=r(icc3)
return scalar nurseicc=r(icc2)
return scalar flooriccse=r(se3)
return scalar nurseiccse=r(se2)

return scalar errormsg=e(converged)
**Class C
*Before vs. after; p=
lincom nurseperiod
return scalar b1=r(estimate)
return scalar se1=r(se)

restore
end

*Step 3
simulate flooricc=r(flooricc) nurseicc=r(nurseicc) flooriccse=r(flooriccse) nurseiccse=r(nurseiccse) errormsg=r(errormsg) ///
         b1=r(b1) se1=r(se1), ///
  reps(1000) seed(12345): myboot2
  
save "E:\CSTOR_Research\Projects\Haut\DVT_Hopkins_Hospital\Jiangxia\VTE_2015_09_07_cleaned_ToBeSampled_protocol_allarm2.dta",replace

use "E:\CSTOR_Research\Projects\Haut\DVT_Hopkins_Hospital\Jiangxia\VTE_2015_09_07_cleaned_ToBeSampled_protocol_allarm2.dta",clear
foreach var in flooricc nurseicc b1 {

egen mean`var'=mean(`var')  
egen sd`var'=sd(`var')
gen var`var'=sd`var'^2
 
drop sd`var'

}

foreach var in flooriccse nurseiccse se1 {
gen sq`var'=`var'^2
egen sumsq`var'=sum(sq`var')
}

forval x=1/1 {

gen sd`x'=(sumsqse`x'/1000-varb`x'*1000/999)^0.5
gen p`x'=2*(1-normal(abs(meanb`x'/sd`x')))
sum p`x'
}
  
   forval x=1/1 {
gen OR`x'=exp(meanb`x')
gen cil`x'=exp(meanb`x'-1.96*sd`x')
gen ciu`x'=exp(meanb`x'+1.96*sd`x')
}

list OR1- ciu1 p1 in 1/1


***************************TABLE 2: Per protocol: Period based upon overall training - BY ARM ODDS RATIOS*****************
use "E:\CSTOR_Research\Projects\Haut\DVT_Hopkins_Hospital\Jiangxia\VTE_2015_09_07_cleaned_ToBeSampled.dta",clear

capture program drop myboot2
program define myboot2, rclass
 preserve 
  sample 1, count by(MRN)
xi: meglm nonadmin nurseperiod##armn if inlist(trialperiod,0,2),||floor: ||NurseID:, family(binomial) iterate(50)
estat icc
return scalar flooricc=r(icc3)
return scalar nurseicc=r(icc2)
return scalar flooriccse=r(se3)
return scalar nurseiccse=r(se2)

return scalar errormsg=e(converged)
**Class C
*Before vs. after; p=
lincom 1.nurseperiod
return scalar b1=r(estimate)
return scalar se1=r(se)

**Class D
*Before vs. after; p=
lincom 1.nurseperiod+2.armn#1.nurseperiod
return scalar b2=r(estimate)
return scalar se2=r(se)

*D vs. C: Before; p
lincom 2.armn 
return scalar b3=r(estimate)
return scalar se3=r(se)
*D vs. C: After; p
lincom 2.armn + 1.nurseperiod#2.armn		
return scalar b4=r(estimate)
return scalar se4=r(se)


*Interaction
*Change in B vs. A
lincom 1.nurseperiod#2.armn
return scalar b5=r(estimate)
return scalar se5=r(se)

restore
end

*Step 3
simulate flooricc=r(flooricc) nurseicc=r(nurseicc) flooriccse=r(flooriccse) nurseiccse=r(nurseiccse) errormsg=r(errormsg) ///
         b1=r(b1) se1=r(se1) b2=r(b2) se2=r(se2) b3=r(b3) se3=r(se3) b4=r(b4) se4=r(se4) b5=r(b5) se5=r(se5), ///
  reps(1000) seed(12345): myboot2
  
save "E:\CSTOR_Research\Projects\Haut\DVT_Hopkins_Hospital\Jiangxia\VTE_2015_09_07_cleaned_ToBeSampled_protocol_trialtime_allfloor.dta",replace

use "E:\CSTOR_Research\Projects\Haut\DVT_Hopkins_Hospital\Jiangxia\VTE_2015_09_07_cleaned_ToBeSampled_protocol_trialtime_allfloor.dta",clear

foreach var in flooricc nurseicc b1 b2 b3 b4 b5 {

egen mean`var'=mean(`var')  
egen sd`var'=sd(`var')
gen var`var'=sd`var'^2
 
drop sd`var'

}

foreach var in flooriccse nurseiccse se1 se2 se3 se4 se5 {
gen sq`var'=`var'^2
egen sumsq`var'=sum(sq`var')
}

forval x=1/5 {

gen sd`x'=(sumsqse`x'/1000-varb`x'*1000/999)^0.5
gen p`x'=2*(1-normal(abs(meanb`x'/sd`x')))
sum p`x'
}
  

  forval x=1/5 {
gen OR`x'=exp(meanb`x')
gen cil`x'=exp(meanb`x'-1.96*sd`x')
gen ciu`x'=exp(meanb`x'+1.96*sd`x')
}


list OR1- ciu1 in 1/1
list OR2- ciu2 in 1/1
list OR3- ciu3 in 1/1
list OR4- ciu4 in 1/1
list OR5- ciu5 p5 in 1/1

***************TABLE 3: Comparison of the reason for non-administration *****************
******************************TABLE 3: REFUSE - OVERALL PROPORTIONS********************************************

use "E:\CSTOR_Research\Projects\Haut\DVT_Hopkins_Hospital\Jiangxia\VTE_2015_09_07_cleaned_ToBeSampled.dta",clear

capture program drop myboot2
program define myboot2, rclass
 preserve 
  sample 1, count by(MRN)
xi: meglm refuse i.trialperiod if inlist(trialperiod,0,2),||floor: ||NurseID:, family(poisson) link(log) iterate(50) nolog

return scalar errormsg=e(converged)
*Before
lincom _cons
return scalar b1=r(estimate)
return scalar se1=r(se)
*after; p=
lincom _cons+_Itrialperi_2
return scalar b2=r(estimate)
return scalar se2=r(se)

restore
end

*Step 3
simulate errormsg=r(errormsg) b1=r(b1) se1=r(se1) b2=r(b2) se2=r(se2), reps(1000) seed(12345): myboot2
  
save "E:\CSTOR_Research\Projects\Haut\DVT_Hopkins_Hospital\Jiangxia\VTE_2015_09_07_cleaned_ToBeSampled_refuse_allarm_p.dta",replace

use "E:\CSTOR_Research\Projects\Haut\DVT_Hopkins_Hospital\Jiangxia\VTE_2015_09_07_cleaned_ToBeSampled_refuse_allarm_p.dta",clear

foreach var in b1 b2 {

egen mean`var'=mean(`var')  
egen sd`var'=sd(`var')
gen var`var'=sd`var'^2
 
drop sd`var'

}

foreach var in se1 se2 {
gen sq`var'=`var'^2
egen sumsq`var'=sum(sq`var')
}

forval x=1/2 {

gen sd`x'=(sumsqse`x'/1000-varb`x'*1000/999)^0.5
gen p`x'=2*(1-normal(abs(meanb`x'/sd`x')))
sum p`x'
}
  
   forval x=1/2 {
gen RR`x'=exp(meanb`x')
gen cil`x'=exp(meanb`x'-1.96*sd`x')
gen ciu`x'=exp(meanb`x'+1.96*sd`x')
}

list RR1- ciu1 in 1/1
list RR2- ciu2 in 1/1

******************************TABLE 3: REFUSE - BY ARM PROPORTIONS********************************************
use "E:\CSTOR_Research\Projects\Haut\DVT_Hopkins_Hospital\Jiangxia\VTE_2015_09_07_cleaned_ToBeSampled.dta",clear

capture program drop myboot2
program define myboot2, rclass
 preserve 
  sample 1, count by(MRN)
xi: meglm refuse trialperiod##armn if inlist(trialperiod,0,2),||floor: ||NurseID:, family(poisson) link(log) iterate(50) nolog

return scalar errormsg=e(converged)
**Arm A:before
lincom _cons
return scalar b1=r(estimate)
return scalar se1=r(se)
*Arm A: after
lincom  _cons+2.trialperiod
return scalar b2=r(estimate)
return scalar se2=r(se)

**Arm B: Before
lincom _cons+2.armn
return scalar b3=r(estimate)
return scalar se3=r(se)
*Arm B: After
lincom _cons + 2.trialperiod + 2.armn + 2.trialperiod#2.armn		
return scalar b4=r(estimate)
return scalar se4=r(se)


*Interaction
*Change in B vs. A
lincom 2.trialperiod#2.armn
return scalar b5=r(estimate)
return scalar se5=r(se)

restore
end

*Step 3
simulate errormsg=r(errormsg) b1=r(b1) se1=r(se1) b2=r(b2) se2=r(se2) b3=r(b3) se3=r(se3) b4=r(b4) se4=r(se4) b5=r(b5) se5=r(se5), reps(1000) seed(12345): myboot2
  
save "E:\CSTOR_Research\Projects\Haut\DVT_Hopkins_Hospital\Jiangxia\VTE_2015_09_07_cleaned_ToBeSampled_refuse_allfloor_p.dta",replace

use "E:\CSTOR_Research\Projects\Haut\DVT_Hopkins_Hospital\Jiangxia\VTE_2015_09_07_cleaned_ToBeSampled_refuse_allfloor_p.dta",clear

foreach var in b1 b2 b3 b4 b5 {

egen mean`var'=mean(`var')  
egen sd`var'=sd(`var')
gen var`var'=sd`var'^2
 
drop sd`var'

}

foreach var in se1 se2 se3 se4 se5 {
gen sq`var'=`var'^2
egen sumsq`var'=sum(sq`var')
}

forval x=1/5 {

gen sd`x'=(sumsqse`x'/1000-varb`x'*1000/999)^0.5
gen p`x'=2*(1-normal(abs(meanb`x'/sd`x')))
sum p`x'
}
  
   forval x=1/5 {
gen RR`x'=exp(meanb`x')
gen cil`x'=exp(meanb`x'-1.96*sd`x')
gen ciu`x'=exp(meanb`x'+1.96*sd`x')
}

list RR1- ciu1 in 1/1
list RR2- ciu2 in 1/1
list RR3- ciu3 in 1/1
list RR4- ciu4 in 1/1

******************************TABLE 3: OTHER MISS - OVERALL PROPORTIONS********************************************

use "E:\CSTOR_Research\Projects\Haut\DVT_Hopkins_Hospital\Jiangxia\VTE_2015_09_07_cleaned_ToBeSampled.dta",clear

capture program drop myboot2
program define myboot2, rclass
 preserve 
  sample 1, count by(MRN)
xi: meglm othermiss i.trialperiod if inlist(trialperiod,0,2),||floor: ||NurseID:, family(poisson) link(log) iterate(50) nolog

return scalar errormsg=e(converged)
*Before
lincom _cons
return scalar b1=r(estimate)
return scalar se1=r(se)
*after; p=
lincom _cons+_Itrialperi_2
return scalar b2=r(estimate)
return scalar se2=r(se)

restore
end

*Step 3
simulate errormsg=r(errormsg) b1=r(b1) se1=r(se1) b2=r(b2) se2=r(se2), reps(1000) seed(12345): myboot2
  
save "E:\CSTOR_Research\Projects\Haut\DVT_Hopkins_Hospital\Jiangxia\VTE_2015_09_07_cleaned_ToBeSampled_othermiss_allarm_p.dta",replace

use "E:\CSTOR_Research\Projects\Haut\DVT_Hopkins_Hospital\Jiangxia\VTE_2015_09_07_cleaned_ToBeSampled_othermiss_allarm_p.dta",clear

foreach var in b1 b2 {

egen mean`var'=mean(`var')  
egen sd`var'=sd(`var')
gen var`var'=sd`var'^2
 
drop sd`var'

}

foreach var in se1 se2 {
gen sq`var'=`var'^2
egen sumsq`var'=sum(sq`var')
}

forval x=1/2 {

gen sd`x'=(sumsqse`x'/1000-varb`x'*1000/999)^0.5
gen p`x'=2*(1-normal(abs(meanb`x'/sd`x')))
sum p`x'
}
  
   forval x=1/2 {
gen RR`x'=exp(meanb`x')
gen cil`x'=exp(meanb`x'-1.96*sd`x')
gen ciu`x'=exp(meanb`x'+1.96*sd`x')
}

list RR1- ciu1 in 1/1
list RR2- ciu2 in 1/1


******************************TABLE 3: OTHER MISS - BY ARM PROPORTIONS********************************************
use "E:\CSTOR_Research\Projects\Haut\DVT_Hopkins_Hospital\Jiangxia\VTE_2015_09_07_cleaned_ToBeSampled.dta",clear

capture program drop myboot2
program define myboot2, rclass
 preserve 
  sample 1, count by(MRN)
xi: meglm othermiss trialperiod##armn if inlist(trialperiod,0,2),||floor: ||NurseID:, family(poisson) link(log) iterate(50) nolog

return scalar errormsg=e(converged)
**Arm A:before
lincom _cons
return scalar b1=r(estimate)
return scalar se1=r(se)
*Arm A: after
lincom  _cons+2.trialperiod
return scalar b2=r(estimate)
return scalar se2=r(se)

**Arm B: Before
lincom _cons+2.armn
return scalar b3=r(estimate)
return scalar se3=r(se)
*Arm B: After
lincom _cons + 2.trialperiod + 2.armn + 2.trialperiod#2.armn		
return scalar b4=r(estimate)
return scalar se4=r(se)

*Interaction
*Change in B vs. A
lincom 2.trialperiod#2.armn
return scalar b5=r(estimate)
return scalar se5=r(se)

restore
end

*Step 3
simulate errormsg=r(errormsg) b1=r(b1) se1=r(se1) b2=r(b2) se2=r(se2) b3=r(b3) se3=r(se3) b4=r(b4) se4=r(se4) b5=r(b5) se5=r(se5), reps(1000) seed(12345): myboot2
  
save "E:\CSTOR_Research\Projects\Haut\DVT_Hopkins_Hospital\Jiangxia\VTE_2015_09_07_cleaned_ToBeSampled_othermiss_allfloor_p.dta",replace

use "E:\CSTOR_Research\Projects\Haut\DVT_Hopkins_Hospital\Jiangxia\VTE_2015_09_07_cleaned_ToBeSampled_othermiss_allfloor_p.dta",clear

foreach var in b1 b2 b3 b4 b5 {

egen mean`var'=mean(`var')  
egen sd`var'=sd(`var')
gen var`var'=sd`var'^2
 
drop sd`var'

}

foreach var in se1 se2 se3 se4 se5 {
gen sq`var'=`var'^2
egen sumsq`var'=sum(sq`var')
}

forval x=1/5 {

gen sd`x'=(sumsqse`x'/1000-varb`x'*1000/999)^0.5
gen p`x'=2*(1-normal(abs(meanb`x'/sd`x')))
sum p`x'
}
  
   forval x=1/5 {
gen RR`x'=exp(meanb`x')
gen cil`x'=exp(meanb`x'-1.96*sd`x')
gen ciu`x'=exp(meanb`x'+1.96*sd`x')
}

list RR1- ciu1 in 1/1
list RR2- ciu2 in 1/1
list RR3- ciu3 in 1/1
list RR4- ciu4 in 1/1

******************************TABLE 3: REFUSE - OVERALL ODDS RATIO********************************************
use "E:\CSTOR_Research\Projects\Haut\DVT_Hopkins_Hospital\Jiangxia\VTE_2015_09_07_cleaned_ToBeSampled.dta",clear

capture program drop myboot2
program define myboot2, rclass
 preserve 
  sample 1, count by(MRN)
xi: meglm refuse i.trialperiod if inlist(trialperiod,0,2),||floor: ||NurseID:, family(binomial) iterate(50)
estat icc
return scalar flooricc=r(icc3)
return scalar nurseicc=r(icc2)
return scalar flooriccse=r(se3)
return scalar nurseiccse=r(se2)

return scalar errormsg=e(converged)
**Arm A
*Before vs. after; p=
lincom _Itrialperi_2
return scalar b1=r(estimate)
return scalar se1=r(se)


restore
end

*Step 3
simulate flooricc=r(flooricc) nurseicc=r(nurseicc) flooriccse=r(flooriccse) nurseiccse=r(nurseiccse) errormsg=r(errormsg) ///
         b1=r(b1) se1=r(se1), ///
  reps(1000) seed(12345): myboot2
  
save "E:\CSTOR_Research\Projects\Haut\DVT_Hopkins_Hospital\Jiangxia\VTE_2015_09_07_cleaned_ToBeSampled_refuse_allarm.dta",replace

use "E:\CSTOR_Research\Projects\Haut\DVT_Hopkins_Hospital\Jiangxia\VTE_2015_09_07_cleaned_ToBeSampled_refuse_allarm.dta",clear
foreach var in flooricc nurseicc b1 {

egen mean`var'=mean(`var')  
egen sd`var'=sd(`var')
gen var`var'=sd`var'^2
 
drop sd`var'

}

foreach var in flooriccse nurseiccse se1 {
gen sq`var'=`var'^2
egen sumsq`var'=sum(sq`var')
}

forval x=1/1 {

gen sd`x'=(sumsqse`x'/1000-varb`x'*1000/999)^0.5
gen p`x'=2*(1-normal(abs(meanb`x'/sd`x')))
sum p`x'
}
  
   forval x=1/1 {
gen OR`x'=exp(meanb`x')
gen cil`x'=exp(meanb`x'-1.96*sd`x')
gen ciu`x'=exp(meanb`x'+1.96*sd`x')
}

list OR1- ciu1 p1 in 1/1


******************************TABLE 3: REFUSE - BY ARM ODDS RATIO********************************************
use "E:\CSTOR_Research\Projects\Haut\DVT_Hopkins_Hospital\Jiangxia\VTE_2015_09_07_cleaned_ToBeSampled.dta",clear

capture program drop myboot2
program define myboot2, rclass
 preserve 
  sample 1, count by(MRN)
xi: meglm refuse trialperiod##armn if inlist(trialperiod,0,2),||floor: ||NurseID:, family(binomial) iterate(50)
estat icc
return scalar flooricc=r(icc3)
return scalar nurseicc=r(icc2)
return scalar flooriccse=r(se3)
return scalar nurseiccse=r(se2)

return scalar errormsg=e(converged)
**Arm A
*Before vs. after; p=
lincom 2.trialperiod
return scalar b1=r(estimate)
return scalar se1=r(se)

**Arm B
*Before vs. after; p=
lincom 2.trialperiod+2.armn#2.trialperiod
return scalar b2=r(estimate)
return scalar se2=r(se)

*B vs. A: Before; p
lincom 2.armn 
return scalar b3=r(estimate)
return scalar se3=r(se)
*B vs. A: After; p
lincom 2.armn + 2.trialperiod#2.armn		
return scalar b4=r(estimate)
return scalar se4=r(se)


*Interaction
*Change in B vs. A
lincom 2.trialperiod#2.armn
return scalar b5=r(estimate)
return scalar se5=r(se)

restore
end

*Step 3
simulate flooricc=r(flooricc) nurseicc=r(nurseicc) flooriccse=r(flooriccse) nurseiccse=r(nurseiccse) errormsg=r(errormsg) ///
         b1=r(b1) se1=r(se1) b2=r(b2) se2=r(se2) b3=r(b3) se3=r(se3) b4=r(b4) se4=r(se4) b5=r(b5) se5=r(se5), ///
  reps(1000) seed(12345): myboot2
  
save "E:\CSTOR_Research\Projects\Haut\DVT_Hopkins_Hospital\Jiangxia\VTE_2015_09_07_cleaned_ToBeSampled_refuse_allfloor.dta",replace

use "E:\CSTOR_Research\Projects\Haut\DVT_Hopkins_Hospital\Jiangxia\VTE_2015_09_07_cleaned_ToBeSampled_refuse_allfloor.dta",clear

foreach var in flooricc nurseicc b1 b2 b3 b4 b5 {

egen mean`var'=mean(`var')  
egen sd`var'=sd(`var')
gen var`var'=sd`var'^2
 
drop sd`var'

}

foreach var in flooriccse nurseiccse se1 se2 se3 se4 se5 {
gen sq`var'=`var'^2
egen sumsq`var'=sum(sq`var')
}

forval x=1/5 {

gen sd`x'=(sumsqse`x'/1000-varb`x'*1000/999)^0.5
gen p`x'=2*(1-normal(abs(meanb`x'/sd`x')))
sum p`x'
}
  
   forval x=1/5 {
gen OR`x'=exp(meanb`x')
gen cil`x'=exp(meanb`x'-1.96*sd`x')
gen ciu`x'=exp(meanb`x'+1.96*sd`x')
}


list OR1- ciu1 in 1/1
list OR2- ciu2 in 1/1

list OR5- ciu5 p5 in 1/1

******************************TABLE 3: OTHER MISS - OVERALL ODDS RATIO********************************************


use "E:\CSTOR_Research\Projects\Haut\DVT_Hopkins_Hospital\Jiangxia\VTE_2015_09_07_cleaned_ToBeSampled.dta",clear

capture program drop myboot2
program define myboot2, rclass
 preserve 
  sample 1, count by(MRN)
xi: meglm othermiss i.trialperiod if inlist(trialperiod,0,2),||floor: ||NurseID:, family(binomial) iterate(50)
estat icc
return scalar flooricc=r(icc3)
return scalar nurseicc=r(icc2)
return scalar flooriccse=r(se3)
return scalar nurseiccse=r(se2)

return scalar errormsg=e(converged)
**Arm A
*Before vs. after; p=
lincom _Itrialperi_2
return scalar b1=r(estimate)
return scalar se1=r(se)


restore
end

*Step 3
simulate flooricc=r(flooricc) nurseicc=r(nurseicc) flooriccse=r(flooriccse) nurseiccse=r(nurseiccse) errormsg=r(errormsg) ///
         b1=r(b1) se1=r(se1) , ///
  reps(1000) seed(12345): myboot2
  
save "E:\CSTOR_Research\Projects\Haut\DVT_Hopkins_Hospital\Jiangxia\VTE_2015_09_07_cleaned_ToBeSampled_othermiss_allarm.dta",replace

use "E:\CSTOR_Research\Projects\Haut\DVT_Hopkins_Hospital\Jiangxia\VTE_2015_09_07_cleaned_ToBeSampled_othermiss_allarm.dta",clear
foreach var in flooricc nurseicc b1 {

egen mean`var'=mean(`var')  
egen sd`var'=sd(`var')
gen var`var'=sd`var'^2
 
drop sd`var'

}

foreach var in flooriccse nurseiccse se1 {
gen sq`var'=`var'^2
egen sumsq`var'=sum(sq`var')
}

forval x=1/1 {

gen sd`x'=(sumsqse`x'/1000-varb`x'*1000/999)^0.5
gen p`x'=2*(1-normal(abs(meanb`x'/sd`x')))
sum p`x'
}
  
   forval x=1/1 {
gen OR`x'=exp(meanb`x')
gen cil`x'=exp(meanb`x'-1.96*sd`x')
gen ciu`x'=exp(meanb`x'+1.96*sd`x')
}

list OR1- ciu1 in 1/1

******************************TABLE 3: OTHER MISS - BY ARM ODDS RATIO********************************************
use "E:\CSTOR_Research\Projects\Haut\DVT_Hopkins_Hospital\Jiangxia\VTE_2015_09_07_cleaned_ToBeSampled.dta",clear

capture program drop myboot2
program define myboot2, rclass
 preserve 
  sample 1, count by(MRN)
xi: meglm othermiss trialperiod##armn if inlist(trialperiod,0,2),||floor: ||NurseID:, family(binomial) iterate(50)
estat icc
return scalar flooricc=r(icc3)
return scalar nurseicc=r(icc2)
return scalar flooriccse=r(se3)
return scalar nurseiccse=r(se2)

return scalar errormsg=e(converged)
**Arm A
*Before vs. after; p=
lincom 2.trialperiod
return scalar b1=r(estimate)
return scalar se1=r(se)

**Arm B
*Before vs. after; p=
lincom 2.trialperiod+2.armn#2.trialperiod
return scalar b2=r(estimate)
return scalar se2=r(se)

*B vs. A: Before; p
lincom 2.armn 
return scalar b3=r(estimate)
return scalar se3=r(se)
*B vs. A: After; p
lincom 2.armn + 2.trialperiod#2.armn		
return scalar b4=r(estimate)
return scalar se4=r(se)


*Interaction
*Change in B vs. A
lincom 2.trialperiod#2.armn
return scalar b5=r(estimate)
return scalar se5=r(se)

restore
end

*Step 3
simulate flooricc=r(flooricc) nurseicc=r(nurseicc) flooriccse=r(flooriccse) nurseiccse=r(nurseiccse) errormsg=r(errormsg) ///
         b1=r(b1) se1=r(se1) b2=r(b2) se2=r(se2) b3=r(b3) se3=r(se3) b4=r(b4) se4=r(se4) b5=r(b5) se5=r(se5), ///
  reps(1000) seed(12345): myboot2
  
save "E:\CSTOR_Research\Projects\Haut\DVT_Hopkins_Hospital\Jiangxia\VTE_2015_09_07_cleaned_ToBeSampled_othermiss_allfloor.dta",replace

use "E:\CSTOR_Research\Projects\Haut\DVT_Hopkins_Hospital\Jiangxia\VTE_2015_09_07_cleaned_ToBeSampled_othermiss_allfloor.dta",clear

foreach var in flooricc nurseicc b1 b2 b3 b4 b5 {

egen mean`var'=mean(`var')  
egen sd`var'=sd(`var')
gen var`var'=sd`var'^2
 
drop sd`var'

}

foreach var in flooriccse nurseiccse se1 se2 se3 se4 se5 {
gen sq`var'=`var'^2
egen sumsq`var'=sum(sq`var')
}

forval x=1/5 {

gen sd`x'=(sumsqse`x'/1000-varb`x'*1000/999)^0.5
gen p`x'=2*(1-normal(abs(meanb`x'/sd`x')))
sum p`x'
}
  
   forval x=1/5 {
gen OR`x'=exp(meanb`x')
gen cil`x'=exp(meanb`x'-1.96*sd`x')
gen ciu`x'=exp(meanb`x'+1.96*sd`x')
}

list OR1- ciu1 in 1/1
list OR2- ciu2 in 1/1

list OR5- ciu5 p5 in 1/1

log close
