# Supplementary material for: Effectiveness of two distinct web-based education tools for bedside nurses on medication administration practice for venous thromboembolism prevention: A randomized clinical trial
Source: PLoS One. 2017 Aug 16;12(8):e0181664. doi: 10.1371/journal.pone.0181664 (PMC5558918; doi:10.1371/journal.pone.0181664)
Supplement: S4 File — (LOG) [file pone.0181664.s004.log]

----------------------------------------------------------------------------------------------------------------------
      name:  <unnamed>
       log:  E:\CSTOR_Research\Projects\Haut\DVT_Hopkins_Hospital\Jiangxia\REVISED Nurse Education_Table2_Table3.log
  log type:  text
 opened on:   7 Jun 2017, 12:19:01

. 
. ***************TABLE 2*****************
. ******************************TABLE 2: PROPORTIONS********************************************
. ******************************TABLE 2: ITT - OVERALL - PROPORTIONS********************************************
. use "E:\CSTOR_Research\Projects\Haut\DVT_Hopkins_Hospital\Jiangxia\VTE_2015_09_07_cleaned_ToBeSampled.dta",clear

. 
end of do-file

. do "K:\STD2n000000.tmp"

. 
. use "E:\CSTOR_Research\Projects\Haut\DVT_Hopkins_Hospital\Jiangxia\VTE_2015_09_07_cleaned_ToBeSampled_ITT_allarm_p.d
> ta",clear
(simulate: myboot2)

. 
. foreach var in b1 b2 {
  2. 
. egen mean`var'=mean(`var')  
  3. egen sd`var'=sd(`var')
  4. gen var`var'=sd`var'^2
  5.  
. drop sd`var'
  6. 
. }

. 
. foreach var in se1 se2 {
  2. gen sq`var'=`var'^2
  3. egen sumsq`var'=sum(sq`var')
  4. }

. 
. forval x=1/2 {
  2. 
. gen sd`x'=(sumsqse`x'/1000-varb`x'*1000/999)^0.5
  3. gen p`x'=2*(1-normal(abs(meanb`x'/sd`x')))
  4. sum p`x'
  5. }

    Variable |        Obs        Mean    Std. Dev.       Min        Max
-------------+---------------------------------------------------------
          p1 |      1,000           0           0          0          0

    Variable |        Obs        Mean    Std. Dev.       Min        Max
-------------+---------------------------------------------------------
          p2 |      1,000           0           0          0          0

.   
.    forval x=1/2 {
  2. gen RR`x'=exp(meanb`x')
  3. gen cil`x'=exp(meanb`x'-1.96*sd`x')
  4. gen ciu`x'=exp(meanb`x'+1.96*sd`x')
  5. }

. 
. 
. list RR1- ciu1 in 1/1

     +--------------------------------+
     |      RR1       cil1       ciu1 |
     |--------------------------------|
  1. | .1236226   .0962721   .1587432 |
     +--------------------------------+

. list RR2- ciu2 in 1/1

     +--------------------------------+
     |      RR2       cil2       ciu2 |
     |--------------------------------|
  1. | .1108081   .0864623   .1420092 |
     +--------------------------------+

. 
end of do-file

. do "K:\STD2n000000.tmp"

. ******************************TABLE 2: ITT - BY ARM - PROPORTIONS********************************************
. 
end of do-file

. do "K:\STD2n000000.tmp"

. 
. use "E:\CSTOR_Research\Projects\Haut\DVT_Hopkins_Hospital\Jiangxia\VTE_2015_09_07_cleaned_ToBeSampled_ITT_allfloor_p
> .dta",clear
(simulate: myboot2)

. 
. foreach var in b1 b2 b3 b4 b5 {
  2. 
. egen mean`var'=mean(`var')  
  3. egen sd`var'=sd(`var')
  4. gen var`var'=sd`var'^2
  5.  
. drop sd`var'
  6. 
. }

. 
. foreach var in se1 se2 se3 se4 se5 {
  2. gen sq`var'=`var'^2
  3. egen sumsq`var'=sum(sq`var')
  4. }

. 
. forval x=1/5 {
  2. 
. gen sd`x'=(sumsqse`x'/1000-varb`x'*1000/999)^0.5
  3. gen p`x'=2*(1-normal(abs(meanb`x'/sd`x')))
  4. sum p`x'
  5. }

    Variable |        Obs        Mean    Std. Dev.       Min        Max
-------------+---------------------------------------------------------
          p1 |      1,000           0           0          0          0

    Variable |        Obs        Mean    Std. Dev.       Min        Max
-------------+---------------------------------------------------------
          p2 |      1,000           0           0          0          0

    Variable |        Obs        Mean    Std. Dev.       Min        Max
-------------+---------------------------------------------------------
          p3 |      1,000           0           0          0          0

    Variable |        Obs        Mean    Std. Dev.       Min        Max
-------------+---------------------------------------------------------
          p4 |      1,000           0           0          0          0

    Variable |        Obs        Mean    Std. Dev.       Min        Max
-------------+---------------------------------------------------------
          p5 |      1,000    .3201749           0   .3201749   .3201749

.   
.    forval x=1/5 {
  2. gen RR`x'=exp(meanb`x')
  3. gen cil`x'=exp(meanb`x'-1.96*sd`x')
  4. gen ciu`x'=exp(meanb`x'+1.96*sd`x')
  5. }

. 
. 
. list RR1- ciu1 in 1/1

     +--------------------------------+
     |      RR1       cil1       ciu1 |
     |--------------------------------|
  1. | .1076281   .0771386   .1501688 |
     +--------------------------------+

. list RR2- ciu2 in 1/1

     +--------------------------------+
     |      RR2       cil2       ciu2 |
     |--------------------------------|
  1. | .0920969   .0662662   .1279966 |
     +--------------------------------+

. list RR3- ciu3 in 1/1

     +--------------------------------+
     |      RR3       cil3       ciu3 |
     |--------------------------------|
  1. | .1445496   .1023563   .2041356 |
     +--------------------------------+

. list RR4- ciu4 in 1/1

     +--------------------------------+
     |      RR4       cil4       ciu4 |
     |--------------------------------|
  1. | .1351183   .0958266   .1905206 |
     +--------------------------------+

. 
end of do-file

. do "K:\STD2n000000.tmp"

. ***************TABLE 2: per protocol: Period based upon individual nurses’ training - OVERALL PROPORTIONS***********
> ******
. 
end of do-file

. do "K:\STD2n000000.tmp"

. 
. use "E:\CSTOR_Research\Projects\Haut\DVT_Hopkins_Hospital\Jiangxia\VTE_2015_09_07_cleaned_ToBeSampled_protocol_allar
> m_p.dta",clear
(simulate: myboot2)

. 
. foreach var in b1 b2 {
  2. 
. egen mean`var'=mean(`var')  
  3. egen sd`var'=sd(`var')
  4. gen var`var'=sd`var'^2
  5.  
. drop sd`var'
  6. 
. }

. 
. foreach var in se1 se2 {
  2. gen sq`var'=`var'^2
  3. egen sumsq`var'=sum(sq`var')
  4. }

. 
. forval x=1/2 {
  2. 
. gen sd`x'=(sumsqse`x'/1000-varb`x'*1000/999)^0.5
  3. gen p`x'=2*(1-normal(abs(meanb`x'/sd`x')))
  4. sum p`x'
  5. }

    Variable |        Obs        Mean    Std. Dev.       Min        Max
-------------+---------------------------------------------------------
          p1 |      1,000           0           0          0          0

    Variable |        Obs        Mean    Std. Dev.       Min        Max
-------------+---------------------------------------------------------
          p2 |      1,000           0           0          0          0

.   
.    forval x=1/2 {
  2. gen RR`x'=exp(meanb`x')
  3. gen cil`x'=exp(meanb`x'-1.96*sd`x')
  4. gen ciu`x'=exp(meanb`x'+1.96*sd`x')
  5. }

. 
. list RR1- ciu1 in 1/1

     +--------------------------------+
     |      RR1       cil1       ciu1 |
     |--------------------------------|
  1. | .1209106   .0945029   .1546976 |
     +--------------------------------+

. list RR2- ciu2 in 1/1

     +--------------------------------+
     |      RR2       cil2       ciu2 |
     |--------------------------------|
  1. | .1091621   .0854583   .1394407 |
     +--------------------------------+

. 
end of do-file

. do "K:\STD2n000000.tmp"

. ***************TABLE 2: per protocol: Period based upon individual nurses’ training - BY ARM PROPORTIONS************
> *****
. 
end of do-file

. do "K:\STD2n000000.tmp"

. 
. use "E:\CSTOR_Research\Projects\Haut\DVT_Hopkins_Hospital\Jiangxia\VTE_2015_09_07_cleaned_ToBeSampled_protocol_allfl
> oor_p.dta",clear
(simulate: myboot2)

. 
. foreach var in b1 b2 b3 b4 b5 {
  2. 
. egen mean`var'=mean(`var')  
  3. egen sd`var'=sd(`var')
  4. gen var`var'=sd`var'^2
  5.  
. drop sd`var'
  6. 
. }

. 
. foreach var in se1 se2 se3 se4 se5 {
  2. gen sq`var'=`var'^2
  3. egen sumsq`var'=sum(sq`var')
  4. }

. 
. forval x=1/5 {
  2. 
. gen sd`x'=(sumsqse`x'/1000-varb`x'*1000/999)^0.5
  3. gen p`x'=2*(1-normal(abs(meanb`x'/sd`x')))
  4. sum p`x'
  5. }

    Variable |        Obs        Mean    Std. Dev.       Min        Max
-------------+---------------------------------------------------------
          p1 |      1,000           0           0          0          0

    Variable |        Obs        Mean    Std. Dev.       Min        Max
-------------+---------------------------------------------------------
          p2 |      1,000           0           0          0          0

    Variable |        Obs        Mean    Std. Dev.       Min        Max
-------------+---------------------------------------------------------
          p3 |      1,000           0           0          0          0

    Variable |        Obs        Mean    Std. Dev.       Min        Max
-------------+---------------------------------------------------------
          p4 |      1,000           0           0          0          0

    Variable |        Obs        Mean    Std. Dev.       Min        Max
-------------+---------------------------------------------------------
          p5 |      1,000     .527796           0    .527796    .527796

.   
. 
.   forval x=1/5 {
  2. gen RR`x'=exp(meanb`x')
  3. gen cil`x'=exp(meanb`x'-1.96*sd`x')
  4. gen ciu`x'=exp(meanb`x'+1.96*sd`x')
  5. }

. 
. 
. list RR1- ciu1 in 1/1

     +--------------------------------+
     |      RR1       cil1       ciu1 |
     |--------------------------------|
  1. | .1055499   .0759047   .1467733 |
     +--------------------------------+

. list RR2- ciu2 in 1/1

     +--------------------------------+
     |      RR2       cil2       ciu2 |
     |--------------------------------|
  1. | .0927636   .0668769   .1286704 |
     +--------------------------------+

. list RR3- ciu3 in 1/1

     +--------------------------------+
     |      RR3       cil3       ciu3 |
     |--------------------------------|
  1. | .1406212   .0998227   .1980943 |
     +--------------------------------+

. list RR4- ciu4 in 1/1

     +--------------------------------+
     |      RR4       cil4       ciu4 |
     |--------------------------------|
  1. | .1300438   .0924597   .1829056 |
     +--------------------------------+

. 
end of do-file

. do "K:\STD2n000000.tmp"

. ***************TABLE 2: per protocol: Period based upon overall training - OVERALL PROPORTIONS*****************
. 
end of do-file

. do "K:\STD2n000000.tmp"

. 
. use "E:\CSTOR_Research\Projects\Haut\DVT_Hopkins_Hospital\Jiangxia\VTE_2015_09_07_cleaned_ToBeSampled_protocol_trial
> time_allarm_p.dta",clear
(simulate: myboot2)

. 
. foreach var in b1 b2 {
  2. 
. egen mean`var'=mean(`var')  
  3. egen sd`var'=sd(`var')
  4. gen var`var'=sd`var'^2
  5.  
. drop sd`var'
  6. 
. }

. 
. foreach var in se1 se2 {
  2. gen sq`var'=`var'^2
  3. egen sumsq`var'=sum(sq`var')
  4. }

. 
. forval x=1/2 {
  2. 
. gen sd`x'=(sumsqse`x'/1000-varb`x'*1000/999)^0.5
  3. gen p`x'=2*(1-normal(abs(meanb`x'/sd`x')))
  4. sum p`x'
  5. }

    Variable |        Obs        Mean    Std. Dev.       Min        Max
-------------+---------------------------------------------------------
          p1 |      1,000           0           0          0          0

    Variable |        Obs        Mean    Std. Dev.       Min        Max
-------------+---------------------------------------------------------
          p2 |      1,000           0           0          0          0

.   
.    forval x=1/2 {
  2. gen RR`x'=exp(meanb`x')
  3. gen cil`x'=exp(meanb`x'-1.96*sd`x')
  4. gen ciu`x'=exp(meanb`x'+1.96*sd`x')
  5. }

. 
. list RR1- ciu1 in 1/1

     +-------------------------------+
     |     RR1       cil1       ciu1 |
     |-------------------------------|
  1. | .123065   .0964086   .1570918 |
     +-------------------------------+

. list RR2- ciu2 in 1/1

     +--------------------------------+
     |      RR2       cil2       ciu2 |
     |--------------------------------|
  1. | .1121488   .0880414   .1428572 |
     +--------------------------------+

. 
end of do-file

. do "K:\STD2n000000.tmp"

. ***************TABLE 2: per protocol: Period based upon overall training - BY ARM PROPORTIONS*****************
. 
end of do-file

. do "K:\STD2n000000.tmp"

. 
. use "E:\CSTOR_Research\Projects\Haut\DVT_Hopkins_Hospital\Jiangxia\VTE_2015_09_07_cleaned_ToBeSampled_protocol_trial
> time_allfloor_p.dta",clear
(simulate: myboot2)

. 
. foreach var in b1 b2 b3 b4 b5 {
  2. 
. egen mean`var'=mean(`var')  
  3. egen sd`var'=sd(`var')
  4. gen var`var'=sd`var'^2
  5.  
. drop sd`var'
  6. 
. }

. 
. foreach var in se1 se2 se3 se4 se5 {
  2. gen sq`var'=`var'^2
  3. egen sumsq`var'=sum(sq`var')
  4. }

. 
. forval x=1/5 {
  2. 
. gen sd`x'=(sumsqse`x'/1000-varb`x'*1000/999)^0.5
  3. gen p`x'=2*(1-normal(abs(meanb`x'/sd`x')))
  4. sum p`x'
  5. }

    Variable |        Obs        Mean    Std. Dev.       Min        Max
-------------+---------------------------------------------------------
          p1 |      1,000           0           0          0          0

    Variable |        Obs        Mean    Std. Dev.       Min        Max
-------------+---------------------------------------------------------
          p2 |      1,000           0           0          0          0

    Variable |        Obs        Mean    Std. Dev.       Min        Max
-------------+---------------------------------------------------------
          p3 |      1,000           0           0          0          0

    Variable |        Obs        Mean    Std. Dev.       Min        Max
-------------+---------------------------------------------------------
          p4 |      1,000           0           0          0          0

    Variable |        Obs        Mean    Std. Dev.       Min        Max
-------------+---------------------------------------------------------
          p5 |      1,000    .5051263           0   .5051263   .5051263

.   
. 
.   forval x=1/5 {
  2. gen RR`x'=exp(meanb`x')
  3. gen cil`x'=exp(meanb`x'-1.96*sd`x')
  4. gen ciu`x'=exp(meanb`x'+1.96*sd`x')
  5. }

. 
. list RR1- ciu1 in 1/1

     +--------------------------------+
     |      RR1       cil1       ciu1 |
     |--------------------------------|
  1. | .1063673   .0768043   .1473097 |
     +--------------------------------+

. list RR2- ciu2 in 1/1

     +-------------------------------+
     |      RR2       cil2      ciu2 |
     |-------------------------------|
  1. | .0942466   .0681784   .130282 |
     +-------------------------------+

. list RR3- ciu3 in 1/1

     +------------------------------+
     |      RR3     cil3       ciu3 |
     |------------------------------|
  1. | .1440127   .10267   .2020031 |
     +------------------------------+

. list RR4- ciu4 in 1/1

     +--------------------------------+
     |      RR4       cil4       ciu4 |
     |--------------------------------|
  1. | .1354995   .0968218   .1896278 |
     +--------------------------------+

. 
end of do-file

. do "K:\STD2n000000.tmp"

. ******************************TABLE 2: ODDS RATIOS********************************************
. ******************************TABLE 2: ITT ANALYSIS - OVERALL ODDS RATIOS*****************
. 
end of do-file

. do "K:\STD2n000000.tmp"

. 
. use "E:\CSTOR_Research\Projects\Haut\DVT_Hopkins_Hospital\Jiangxia\VTE_2015_09_07_cleaned_ToBeSampled_ITT_allarm.dta
> ",clear
(simulate: myboot2)

. 
. foreach var in flooricc nurseicc b1 {
  2. 
. egen mean`var'=mean(`var')  
  3. egen sd`var'=sd(`var')
  4. gen var`var'=sd`var'^2
  5.  
. drop sd`var'
  6. 
. }

. 
. foreach var in flooriccse nurseiccse se1 {
  2. gen sq`var'=`var'^2
  3. egen sumsq`var'=sum(sq`var')
  4. }

. 
. forval x=1/1 {
  2. 
. gen sd`x'=(sumsqse`x'/1000-varb`x'*1000/999)^0.5
  3. gen p`x'=2*(1-normal(abs(meanb`x'/sd`x')))
  4. sum p`x'
  5. }

    Variable |        Obs        Mean    Std. Dev.       Min        Max
-------------+---------------------------------------------------------
          p1 |      1,000     .002423           0    .002423    .002423

.   
.    forval x=1/1 {
  2. gen OR`x'=exp(meanb`x')
  3. gen cil`x'=exp(meanb`x'-1.96*sd`x')
  4. gen ciu`x'=exp(meanb`x'+1.96*sd`x')
  5. }

. 
. list OR1- ciu1 p1 in 1/1

     +------------------------------------------+
     |      OR1       cil1       ciu1        p1 |
     |------------------------------------------|
  1. | .8732607   .8000315   .9531928   .002423 |
     +------------------------------------------+

. 
end of do-file

. do "K:\STD2n000000.tmp"

. 
. ******************************TABLE 2: ITT ANALYSIS - BY ARM ODDS RATIOS*****************
. 
end of do-file

. do "K:\STD2n000000.tmp"

. 
. use "E:\CSTOR_Research\Projects\Haut\DVT_Hopkins_Hospital\Jiangxia\VTE_2015_09_07_cleaned_ToBeSampled_ITT_allfloor.d
> ta",clear
(simulate: myboot2)

. 
. foreach var in flooricc nurseicc b1 b2 b3 b4 b5 {
  2. 
. egen mean`var'=mean(`var')  
  3. egen sd`var'=sd(`var')
  4. gen var`var'=sd`var'^2
  5.  
. drop sd`var'
  6. 
. }

. 
. foreach var in flooriccse nurseiccse se1 se2 se3 se4 se5 {
  2. gen sq`var'=`var'^2
  3. egen sumsq`var'=sum(sq`var')
  4. }

. 
. forval x=1/5 {
  2. 
. gen sd`x'=(sumsqse`x'/1000-varb`x'*1000/999)^0.5
  3. gen p`x'=2*(1-normal(abs(meanb`x'/sd`x')))
  4. sum p`x'
  5. }

    Variable |        Obs        Mean    Std. Dev.       Min        Max
-------------+---------------------------------------------------------
          p1 |      1,000    .0054319           0   .0054319   .0054319

    Variable |        Obs        Mean    Std. Dev.       Min        Max
-------------+---------------------------------------------------------
          p2 |      1,000    .1606791           0   .1606791   .1606791

    Variable |        Obs        Mean    Std. Dev.       Min        Max
-------------+---------------------------------------------------------
          p3 |      1,000    .2248009           0   .2248009   .2248009

    Variable |        Obs        Mean    Std. Dev.       Min        Max
-------------+---------------------------------------------------------
          p4 |      1,000    .1115816           0   .1115816   .1115816

    Variable |        Obs        Mean    Std. Dev.       Min        Max
-------------+---------------------------------------------------------
          p5 |      1,000     .261986           0    .261986    .261986

.   
.    forval x=1/5 {
  2. gen OR`x'=exp(meanb`x')
  3. gen cil`x'=exp(meanb`x'-1.96*sd`x')
  4. gen ciu`x'=exp(meanb`x'+1.96*sd`x')
  5. }

. 
. 
. list OR1- ciu1 in 1/1

     +--------------------------------+
     |      OR1       cil1       ciu1 |
     |--------------------------------|
  1. | .8267906   .7230384   .9454307 |
     +--------------------------------+

. list OR2- ciu2 in 1/1

     +--------------------------------+
     |      OR2       cil2       ciu2 |
     |--------------------------------|
  1. | .9181231   .8148271   1.034514 |
     +--------------------------------+

. list OR3- ciu3 in 1/1

     +-------------------------------+
     |      OR3       cil3      ciu3 |
     |-------------------------------|
  1. | 1.413337   .8084378   2.47084 |
     +-------------------------------+

. list OR4- ciu4 in 1/1

     +--------------------------------+
     |      OR4       cil4       ciu4 |
     |--------------------------------|
  1. | 1.569463   .9007793   2.734535 |
     +--------------------------------+

. list OR5- ciu5 p5 in 1/1

     +------------------------------------------+
     |      OR5       cil5       ciu5        p5 |
     |------------------------------------------|
  1. | 1.110466   .9246818   1.333578   .261986 |
     +------------------------------------------+

. 
. ***************************TABLE 2: Per protocol: Period based upon individual nurses’ training - OVERALL ODDS RATIO
> S*****************
. 
end of do-file

. do "K:\STD2n000000.tmp"

. 
. use "E:\CSTOR_Research\Projects\Haut\DVT_Hopkins_Hospital\Jiangxia\VTE_2015_09_07_cleaned_ToBeSampled_protocol_allar
> m.dta",clear
(simulate: myboot2)

. foreach var in flooricc nurseicc b1 {
  2. 
. egen mean`var'=mean(`var')  
  3. egen sd`var'=sd(`var')
  4. gen var`var'=sd`var'^2
  5.  
. drop sd`var'
  6. 
. }

. 
. foreach var in flooriccse nurseiccse se1 {
  2. gen sq`var'=`var'^2
  3. egen sumsq`var'=sum(sq`var')
  4. }

. 
. forval x=1/1 {
  2. 
. gen sd`x'=(sumsqse`x'/1000-varb`x'*1000/999)^0.5
  3. gen p`x'=2*(1-normal(abs(meanb`x'/sd`x')))
  4. sum p`x'
  5. }

    Variable |        Obs        Mean    Std. Dev.       Min        Max
-------------+---------------------------------------------------------
          p1 |      1,000    .0012366           0   .0012366   .0012366

.   
.    forval x=1/1 {
  2. gen OR`x'=exp(meanb`x')
  3. gen cil`x'=exp(meanb`x'-1.96*sd`x')
  4. gen ciu`x'=exp(meanb`x'+1.96*sd`x')
  5. }

. 
. list OR1- ciu1 p1 in 1/1

     +-----------------------------------------+
     |     OR1      cil1       ciu1         p1 |
     |-----------------------------------------|
  1. | .881835   .817054   .9517522   .0012366 |
     +-----------------------------------------+

. 
. ***************************TABLE 2: Per protocol: Period based upon individual nurses’ training - BY ARM ODDS RATIOS
> *****************
. 
end of do-file

. do "K:\STD2n000000.tmp"

. 
. use "E:\CSTOR_Research\Projects\Haut\DVT_Hopkins_Hospital\Jiangxia\VTE_2015_09_07_cleaned_ToBeSampled_protocol_allfl
> oor.dta",clear
(simulate: myboot2)

. 
. foreach var in flooricc nurseicc b1 b2 b3 b4 b5 {
  2. 
. egen mean`var'=mean(`var')  
  3. egen sd`var'=sd(`var')
  4. gen var`var'=sd`var'^2
  5.  
. drop sd`var'
  6. 
. }

. 
. foreach var in flooriccse nurseiccse se1 se2 se3 se4 se5 {
  2. gen sq`var'=`var'^2
  3. egen sumsq`var'=sum(sq`var')
  4. }

. 
. forval x=1/5 {
  2. 
. gen sd`x'=(sumsqse`x'/1000-varb`x'*1000/999)^0.5
  3. gen p`x'=2*(1-normal(abs(meanb`x'/sd`x')))
  4. sum p`x'
  5. }

    Variable |        Obs        Mean    Std. Dev.       Min        Max
-------------+---------------------------------------------------------
          p1 |      1,000    .0097469           0   .0097469   .0097469

    Variable |        Obs        Mean    Std. Dev.       Min        Max
-------------+---------------------------------------------------------
          p2 |      1,000    .0669926           0   .0669926   .0669926

    Variable |        Obs        Mean    Std. Dev.       Min        Max
-------------+---------------------------------------------------------
          p3 |      1,000    .2255734           0   .2255734   .2255734

    Variable |        Obs        Mean    Std. Dev.       Min        Max
-------------+---------------------------------------------------------
          p4 |      1,000    .1583356           0   .1583356   .1583356

    Variable |        Obs        Mean    Std. Dev.       Min        Max
-------------+---------------------------------------------------------
          p5 |      1,000    .5159875           0   .5159875   .5159875

.   
. 
.   forval x=1/5 {
  2. gen OR`x'=exp(meanb`x')
  3. gen cil`x'=exp(meanb`x'-1.96*sd`x')
  4. gen ciu`x'=exp(meanb`x'+1.96*sd`x')
  5. }

. 
. 
. list OR1- ciu1 in 1/1

     +--------------------------------+
     |      OR1       cil1       ciu1 |
     |--------------------------------|
  1. | .8570873   .7624951   .9634143 |
     +--------------------------------+

. list OR2- ciu2 in 1/1

     +--------------------------------+
     |      OR2       cil2       ciu2 |
     |--------------------------------|
  1. | .9048764   .8130895   1.007025 |
     +--------------------------------+

. list OR3- ciu3 in 1/1

     +--------------------------------+
     |      OR3       cil3       ciu3 |
     |--------------------------------|
  1. | 1.404636   .8107704   2.433491 |
     +--------------------------------+

. list OR4- ciu4 in 1/1

     +--------------------------------+
     |      OR4       cil4       ciu4 |
     |--------------------------------|
  1. | 1.482955   .8577575   2.563843 |
     +--------------------------------+

. list OR5- ciu5 p5 in 1/1

     +-------------------------------------------+
     |      OR5       cil5       ciu5         p5 |
     |-------------------------------------------|
  1. | 1.055758   .8963119   1.243567   .5159875 |
     +-------------------------------------------+

. 
. ***************************TABLE 2: Per protocol: Period based upon overall training - OVERALL ODDS RATIOS**********
> *******
. 
end of do-file

. do "K:\STD2n000000.tmp"

. 
. use "E:\CSTOR_Research\Projects\Haut\DVT_Hopkins_Hospital\Jiangxia\VTE_2015_09_07_cleaned_ToBeSampled_protocol_allar
> m2.dta",clear
(simulate: myboot2)

. foreach var in flooricc nurseicc b1 {
  2. 
. egen mean`var'=mean(`var')  
  3. egen sd`var'=sd(`var')
  4. gen var`var'=sd`var'^2
  5.  
. drop sd`var'
  6. 
. }

. 
. foreach var in flooriccse nurseiccse se1 {
  2. gen sq`var'=`var'^2
  3. egen sumsq`var'=sum(sq`var')
  4. }

. 
. forval x=1/1 {
  2. 
. gen sd`x'=(sumsqse`x'/1000-varb`x'*1000/999)^0.5
  3. gen p`x'=2*(1-normal(abs(meanb`x'/sd`x')))
  4. sum p`x'
  5. }

    Variable |        Obs        Mean    Std. Dev.       Min        Max
-------------+---------------------------------------------------------
          p1 |      1,000    .0122311           0   .0122311   .0122311

.   
.    forval x=1/1 {
  2. gen OR`x'=exp(meanb`x')
  3. gen cil`x'=exp(meanb`x'-1.96*sd`x')
  4. gen ciu`x'=exp(meanb`x'+1.96*sd`x')
  5. }

. 
. list OR1- ciu1 p1 in 1/1

     +-------------------------------------------+
     |      OR1       cil1       ciu1         p1 |
     |-------------------------------------------|
  1. | .8912188   .8144355   .9752411   .0122311 |
     +-------------------------------------------+

. 
. 
. ***************************TABLE 2: Per protocol: Period based upon overall training - BY ARM ODDS RATIOS***********
> ******
. 
end of do-file

. do "K:\STD2n000000.tmp"

. 
. use "E:\CSTOR_Research\Projects\Haut\DVT_Hopkins_Hospital\Jiangxia\VTE_2015_09_07_cleaned_ToBeSampled_protocol_trial
> time_allfloor.dta",clear
(simulate: myboot2)

. 
. foreach var in flooricc nurseicc b1 b2 b3 b4 b5 {
  2. 
. egen mean`var'=mean(`var')  
  3. egen sd`var'=sd(`var')
  4. gen var`var'=sd`var'^2
  5.  
. drop sd`var'
  6. 
. }

. 
. foreach var in flooriccse nurseiccse se1 se2 se3 se4 se5 {
  2. gen sq`var'=`var'^2
  3. egen sumsq`var'=sum(sq`var')
  4. }

. 
. forval x=1/5 {
  2. 
. gen sd`x'=(sumsqse`x'/1000-varb`x'*1000/999)^0.5
  3. gen p`x'=2*(1-normal(abs(meanb`x'/sd`x')))
  4. sum p`x'
  5. }

    Variable |        Obs        Mean    Std. Dev.       Min        Max
-------------+---------------------------------------------------------
          p1 |      1,000    .0302896           0   .0302896   .0302896

    Variable |        Obs        Mean    Std. Dev.       Min        Max
-------------+---------------------------------------------------------
          p2 |      1,000    .1962064           0   .1962064   .1962064

    Variable |        Obs        Mean    Std. Dev.       Min        Max
-------------+---------------------------------------------------------
          p3 |      1,000    .2054791           0   .2054791   .2054791

    Variable |        Obs        Mean    Std. Dev.       Min        Max
-------------+---------------------------------------------------------
          p4 |      1,000    .1225143           0   .1225143   .1225143

    Variable |        Obs        Mean    Std. Dev.       Min        Max
-------------+---------------------------------------------------------
          p5 |      1,000    .4384421           0   .4384421   .4384421

.   
. 
.   forval x=1/5 {
  2. gen OR`x'=exp(meanb`x')
  3. gen cil`x'=exp(meanb`x'-1.96*sd`x')
  4. gen ciu`x'=exp(meanb`x'+1.96*sd`x')
  5. }

. 
. 
. list OR1- ciu1 in 1/1

     +--------------------------------+
     |      OR1       cil1       ciu1 |
     |--------------------------------|
  1. | .8570896   .7454697   .9854226 |
     +--------------------------------+

. list OR2- ciu2 in 1/1

     +--------------------------------+
     |      OR2       cil2       ciu2 |
     |--------------------------------|
  1. | .9232628   .8179761   1.042102 |
     +--------------------------------+

. list OR3- ciu3 in 1/1

     +--------------------------------+
     |      OR3       cil3       ciu3 |
     |--------------------------------|
  1. | 1.418791   .8255408   2.438361 |
     +--------------------------------+

. list OR4- ciu4 in 1/1

     +--------------------------------+
     |      OR4       cil4       ciu4 |
     |--------------------------------|
  1. | 1.528331   .8920981   2.618316 |
     +--------------------------------+

. list OR5- ciu5 p5 in 1/1

     +-------------------------------------------+
     |      OR5       cil5       ciu5         p5 |
     |-------------------------------------------|
  1. | 1.077207   .8924736   1.300178   .4384421 |
     +-------------------------------------------+

. 
. ***************TABLE 3: Comparison of the reason for non-administration *****************
. ******************************TABLE 3: REFUSE - OVERALL PROPORTIONS********************************************
. 
end of do-file

. do "K:\STD2n000000.tmp"

. 
. use "E:\CSTOR_Research\Projects\Haut\DVT_Hopkins_Hospital\Jiangxia\VTE_2015_09_07_cleaned_ToBeSampled_refuse_allarm_
> p.dta",clear
(simulate: myboot2)

. 
. foreach var in b1 b2 {
  2. 
. egen mean`var'=mean(`var')  
  3. egen sd`var'=sd(`var')
  4. gen var`var'=sd`var'^2
  5.  
. drop sd`var'
  6. 
. }

. 
. foreach var in se1 se2 {
  2. gen sq`var'=`var'^2
  3. egen sumsq`var'=sum(sq`var')
  4. }

. 
. forval x=1/2 {
  2. 
. gen sd`x'=(sumsqse`x'/1000-varb`x'*1000/999)^0.5
  3. gen p`x'=2*(1-normal(abs(meanb`x'/sd`x')))
  4. sum p`x'
  5. }

    Variable |        Obs        Mean    Std. Dev.       Min        Max
-------------+---------------------------------------------------------
          p1 |      1,000           0           0          0          0

    Variable |        Obs        Mean    Std. Dev.       Min        Max
-------------+---------------------------------------------------------
          p2 |      1,000           0           0          0          0

.   
.    forval x=1/2 {
  2. gen RR`x'=exp(meanb`x')
  3. gen cil`x'=exp(meanb`x'-1.96*sd`x')
  4. gen ciu`x'=exp(meanb`x'+1.96*sd`x')
  5. }

. 
. list RR1- ciu1 in 1/1

     +--------------------------------+
     |      RR1       cil1       ciu1 |
     |--------------------------------|
  1. | .0635947   .0417794   .0968011 |
     +--------------------------------+

. list RR2- ciu2 in 1/1

     +--------------------------------+
     |      RR2       cil2       ciu2 |
     |--------------------------------|
  1. | .0589688   .0388334   .0895444 |
     +--------------------------------+

. 
. ******************************TABLE 3: REFUSE - BY ARM PROPORTIONS********************************************
. 
end of do-file

. do "K:\STD2n000000.tmp"

. 
. use "E:\CSTOR_Research\Projects\Haut\DVT_Hopkins_Hospital\Jiangxia\VTE_2015_09_07_cleaned_ToBeSampled_refuse_allfloo
> r_p.dta",clear
(simulate: myboot2)

. 
. foreach var in b1 b2 b3 b4 b5 {
  2. 
. egen mean`var'=mean(`var')  
  3. egen sd`var'=sd(`var')
  4. gen var`var'=sd`var'^2
  5.  
. drop sd`var'
  6. 
. }

. 
. foreach var in se1 se2 se3 se4 se5 {
  2. gen sq`var'=`var'^2
  3. egen sumsq`var'=sum(sq`var')
  4. }

. 
. forval x=1/5 {
  2. 
. gen sd`x'=(sumsqse`x'/1000-varb`x'*1000/999)^0.5
  3. gen p`x'=2*(1-normal(abs(meanb`x'/sd`x')))
  4. sum p`x'
  5. }

    Variable |        Obs        Mean    Std. Dev.       Min        Max
-------------+---------------------------------------------------------
          p1 |      1,000           0           0          0          0

    Variable |        Obs        Mean    Std. Dev.       Min        Max
-------------+---------------------------------------------------------
          p2 |      1,000           0           0          0          0

    Variable |        Obs        Mean    Std. Dev.       Min        Max
-------------+---------------------------------------------------------
          p3 |      1,000           0           0          0          0

    Variable |        Obs        Mean    Std. Dev.       Min        Max
-------------+---------------------------------------------------------
          p4 |      1,000           0           0          0          0

    Variable |        Obs        Mean    Std. Dev.       Min        Max
-------------+---------------------------------------------------------
          p5 |      1,000    .5722652           0   .5722652   .5722652

.   
.    forval x=1/5 {
  2. gen RR`x'=exp(meanb`x')
  3. gen cil`x'=exp(meanb`x'-1.96*sd`x')
  4. gen ciu`x'=exp(meanb`x'+1.96*sd`x')
  5. }

. 
. list RR1- ciu1 in 1/1

     +--------------------------------+
     |      RR1       cil1       ciu1 |
     |--------------------------------|
  1. | .0561419   .0314442   .1002384 |
     +--------------------------------+

. list RR2- ciu2 in 1/1

     +--------------------------------+
     |      RR2       cil2       ciu2 |
     |--------------------------------|
  1. | .0505292   .0284529   .0897343 |
     +--------------------------------+

. list RR3- ciu3 in 1/1

     +--------------------------------+
     |      RR3       cil3       ciu3 |
     |--------------------------------|
  1. | .0727877   .0400454   .1323011 |
     +--------------------------------+

. list RR4- ciu4 in 1/1

     +-------------------------------+
     |     RR4       cil4       ciu4 |
     |-------------------------------|
  1. | .069661   .0383868   .1264147 |
     +-------------------------------+

. 
. ******************************TABLE 3: OTHER MISS - OVERALL PROPORTIONS********************************************
. 
end of do-file

. do "K:\STD2n000000.tmp"

. 
. use "E:\CSTOR_Research\Projects\Haut\DVT_Hopkins_Hospital\Jiangxia\VTE_2015_09_07_cleaned_ToBeSampled_othermiss_alla
> rm_p.dta",clear
(simulate: myboot2)

. 
. foreach var in b1 b2 {
  2. 
. egen mean`var'=mean(`var')  
  3. egen sd`var'=sd(`var')
  4. gen var`var'=sd`var'^2
  5.  
. drop sd`var'
  6. 
. }

. 
. foreach var in se1 se2 {
  2. gen sq`var'=`var'^2
  3. egen sumsq`var'=sum(sq`var')
  4. }

. 
. forval x=1/2 {
  2. 
. gen sd`x'=(sumsqse`x'/1000-varb`x'*1000/999)^0.5
  3. gen p`x'=2*(1-normal(abs(meanb`x'/sd`x')))
  4. sum p`x'
  5. }

    Variable |        Obs        Mean    Std. Dev.       Min        Max
-------------+---------------------------------------------------------
          p1 |      1,000           0           0          0          0

    Variable |        Obs        Mean    Std. Dev.       Min        Max
-------------+---------------------------------------------------------
          p2 |      1,000           0           0          0          0

.   
.    forval x=1/2 {
  2. gen RR`x'=exp(meanb`x')
  3. gen cil`x'=exp(meanb`x'-1.96*sd`x')
  4. gen ciu`x'=exp(meanb`x'+1.96*sd`x')
  5. }

. 
. list RR1- ciu1 in 1/1

     +--------------------------------+
     |      RR1       cil1       ciu1 |
     |--------------------------------|
  1. | .0406812   .0329878   .0501688 |
     +--------------------------------+

. list RR2- ciu2 in 1/1

     +-------------------------------+
     |      RR2      cil2       ciu2 |
     |-------------------------------|
  1. | .0338181   .027528   .0415455 |
     +-------------------------------+

. 
. 
. ******************************TABLE 3: OTHER MISS - BY ARM PROPORTIONS********************************************
. 
end of do-file

. do "K:\STD2n000000.tmp"

. 
. use "E:\CSTOR_Research\Projects\Haut\DVT_Hopkins_Hospital\Jiangxia\VTE_2015_09_07_cleaned_ToBeSampled_othermiss_allf
> loor_p.dta",clear
(simulate: myboot2)

. 
. foreach var in b1 b2 b3 b4 b5 {
  2. 
. egen mean`var'=mean(`var')  
  3. egen sd`var'=sd(`var')
  4. gen var`var'=sd`var'^2
  5.  
. drop sd`var'
  6. 
. }

. 
. foreach var in se1 se2 se3 se4 se5 {
  2. gen sq`var'=`var'^2
  3. egen sumsq`var'=sum(sq`var')
  4. }

. 
. forval x=1/5 {
  2. 
. gen sd`x'=(sumsqse`x'/1000-varb`x'*1000/999)^0.5
  3. gen p`x'=2*(1-normal(abs(meanb`x'/sd`x')))
  4. sum p`x'
  5. }

    Variable |        Obs        Mean    Std. Dev.       Min        Max
-------------+---------------------------------------------------------
          p1 |      1,000           0           0          0          0

    Variable |        Obs        Mean    Std. Dev.       Min        Max
-------------+---------------------------------------------------------
          p2 |      1,000           0           0          0          0

    Variable |        Obs        Mean    Std. Dev.       Min        Max
-------------+---------------------------------------------------------
          p3 |      1,000           0           0          0          0

    Variable |        Obs        Mean    Std. Dev.       Min        Max
-------------+---------------------------------------------------------
          p4 |      1,000           0           0          0          0

    Variable |        Obs        Mean    Std. Dev.       Min        Max
-------------+---------------------------------------------------------
          p5 |      1,000    .1776341           0   .1776341   .1776341

.   
.    forval x=1/5 {
  2. gen RR`x'=exp(meanb`x')
  3. gen cil`x'=exp(meanb`x'-1.96*sd`x')
  4. gen ciu`x'=exp(meanb`x'+1.96*sd`x')
  5. }

. 
. list RR1- ciu1 in 1/1

     +--------------------------------+
     |      RR1       cil1       ciu1 |
     |--------------------------------|
  1. | .0344652   .0264051   .0449856 |
     +--------------------------------+

. list RR2- ciu2 in 1/1

     +--------------------------------+
     |      RR2       cil2       ciu2 |
     |--------------------------------|
  1. | .0256015   .0199279   .0328902 |
     +--------------------------------+

. list RR3- ciu3 in 1/1

     +--------------------------------+
     |      RR3       cil3       ciu3 |
     |--------------------------------|
  1. | .0495166   .0381145   .0643296 |
     +--------------------------------+

. list RR4- ciu4 in 1/1

     +--------------------------------+
     |      RR4       cil4       ciu4 |
     |--------------------------------|
  1. | .0442662   .0342525   .0572074 |
     +--------------------------------+

. 
. ******************************TABLE 3: REFUSE - OVERALL ODDS RATIO********************************************
. 
end of do-file

. do "K:\STD2n000000.tmp"

. 
. use "E:\CSTOR_Research\Projects\Haut\DVT_Hopkins_Hospital\Jiangxia\VTE_2015_09_07_cleaned_ToBeSampled_refuse_allarm.
> dta",clear
(simulate: myboot2)

. foreach var in flooricc nurseicc b1 {
  2. 
. egen mean`var'=mean(`var')  
  3. egen sd`var'=sd(`var')
  4. gen var`var'=sd`var'^2
  5.  
. drop sd`var'
  6. 
. }

. 
. foreach var in flooriccse nurseiccse se1 {
  2. gen sq`var'=`var'^2
  3. egen sumsq`var'=sum(sq`var')
  4. }

. 
. forval x=1/1 {
  2. 
. gen sd`x'=(sumsqse`x'/1000-varb`x'*1000/999)^0.5
  3. gen p`x'=2*(1-normal(abs(meanb`x'/sd`x')))
  4. sum p`x'
  5. }

    Variable |        Obs        Mean    Std. Dev.       Min        Max
-------------+---------------------------------------------------------
          p1 |      1,000    .1130691           0   .1130691   .1130691

.   
.    forval x=1/1 {
  2. gen OR`x'=exp(meanb`x')
  3. gen cil`x'=exp(meanb`x'-1.96*sd`x')
  4. gen ciu`x'=exp(meanb`x'+1.96*sd`x')
  5. }

. 
. list RR1- ciu1 p1 in 1/1
variable RR1 not found
r(111);

end of do-file

r(111);

. do "K:\STD2n000000.tmp"

. list OR1- ciu1 p1 in 1/1

     +-------------------------------------------+
     |      OR1       cil1       ciu1         p1 |
     |-------------------------------------------|
  1. | .9121125   .8140113   1.022036   .1130691 |
     +-------------------------------------------+

. 
. 
. ******************************TABLE 3: REFUSE - BY ARM ODDS RATIO********************************************
. 
end of do-file

. do "K:\STD2n000000.tmp"

. 
. use "E:\CSTOR_Research\Projects\Haut\DVT_Hopkins_Hospital\Jiangxia\VTE_2015_09_07_cleaned_ToBeSampled_refuse_allfloo
> r.dta",clear
(simulate: myboot2)

. 
. foreach var in flooricc nurseicc b1 b2 b3 b4 b5 {
  2. 
. egen mean`var'=mean(`var')  
  3. egen sd`var'=sd(`var')
  4. gen var`var'=sd`var'^2
  5.  
. drop sd`var'
  6. 
. }

. 
. foreach var in flooriccse nurseiccse se1 se2 se3 se4 se5 {
  2. gen sq`var'=`var'^2
  3. egen sumsq`var'=sum(sq`var')
  4. }

. 
. forval x=1/5 {
  2. 
. gen sd`x'=(sumsqse`x'/1000-varb`x'*1000/999)^0.5
  3. gen p`x'=2*(1-normal(abs(meanb`x'/sd`x')))
  4. sum p`x'
  5. }

    Variable |        Obs        Mean    Std. Dev.       Min        Max
-------------+---------------------------------------------------------
          p1 |      1,000    .1428878           0   .1428878   .1428878

    Variable |        Obs        Mean    Std. Dev.       Min        Max
-------------+---------------------------------------------------------
          p2 |      1,000    .4458939           0   .4458939   .4458939

    Variable |        Obs        Mean    Std. Dev.       Min        Max
-------------+---------------------------------------------------------
          p3 |      1,000    .5284953           0   .5284953   .5284953

    Variable |        Obs        Mean    Std. Dev.       Min        Max
-------------+---------------------------------------------------------
          p4 |      1,000    .4430124           0   .4430124   .4430124

    Variable |        Obs        Mean    Std. Dev.       Min        Max
-------------+---------------------------------------------------------
          p5 |      1,000    .5836602           0   .5836602   .5836602

.   
.    forval x=1/5 {
  2. gen OR`x'=exp(meanb`x')
  3. gen cil`x'=exp(meanb`x'-1.96*sd`x')
  4. gen ciu`x'=exp(meanb`x'+1.96*sd`x')
  5. }

. 
. 
. list OR1- ciu1 in 1/1

     +--------------------------------+
     |      OR1       cil1       ciu1 |
     |--------------------------------|
  1. | .8850259   .7516145   1.042118 |
     +--------------------------------+

. list OR2- ciu2 in 1/1

     +--------------------------------+
     |      OR2       cil2       ciu2 |
     |--------------------------------|
  1. | .9417866   .8071947   1.098821 |
     +--------------------------------+

. 
. list OR5- ciu5 p5 in 1/1

     +------------------------------------------+
     |      OR5      cil5       ciu5         p5 |
     |------------------------------------------|
  1. | 1.064134   .852016   1.329062   .5836602 |
     +------------------------------------------+

. 
end of do-file

. do "K:\STD2n000000.tmp"

. ******************************TABLE 3: OTHER MISS - OVERALL ODDS RATIO********************************************
. 
. 
end of do-file

. do "K:\STD2n000000.tmp"

. 
. use "E:\CSTOR_Research\Projects\Haut\DVT_Hopkins_Hospital\Jiangxia\VTE_2015_09_07_cleaned_ToBeSampled_othermiss_alla
> rm.dta",clear
(simulate: myboot2)

. foreach var in flooricc nurseicc b1 {
  2. 
. egen mean`var'=mean(`var')  
  3. egen sd`var'=sd(`var')
  4. gen var`var'=sd`var'^2
  5.  
. drop sd`var'
  6. 
. }

. 
. foreach var in flooriccse nurseiccse se1 {
  2. gen sq`var'=`var'^2
  3. egen sumsq`var'=sum(sq`var')
  4. }

. 
. forval x=1/1 {
  2. 
. gen sd`x'=(sumsqse`x'/1000-varb`x'*1000/999)^0.5
  3. gen p`x'=2*(1-normal(abs(meanb`x'/sd`x')))
  4. sum p`x'
  5. }

    Variable |        Obs        Mean    Std. Dev.       Min        Max
-------------+---------------------------------------------------------
          p1 |      1,000    .0005067           0   .0005067   .0005067

.   
.    forval x=1/1 {
  2. gen OR`x'=exp(meanb`x')
  3. gen cil`x'=exp(meanb`x'-1.96*sd`x')
  4. gen ciu`x'=exp(meanb`x'+1.96*sd`x')
  5. }

. 
. list OR1- ciu1 in 1/1

     +--------------------------------+
     |      OR1       cil1       ciu1 |
     |--------------------------------|
  1. | .8203368   .7336884   .9172184 |
     +--------------------------------+

. 
. ******************************TABLE 3: OTHER MISS - BY ARM ODDS RATIO********************************************
. 
end of do-file

. do "K:\STD2n000000.tmp"

. 
. use "E:\CSTOR_Research\Projects\Haut\DVT_Hopkins_Hospital\Jiangxia\VTE_2015_09_07_cleaned_ToBeSampled_othermiss_allf
> loor.dta",clear
(simulate: myboot2)

. 
. foreach var in flooricc nurseicc b1 b2 b3 b4 b5 {
  2. 
. egen mean`var'=mean(`var')  
  3. egen sd`var'=sd(`var')
  4. gen var`var'=sd`var'^2
  5.  
. drop sd`var'
  6. 
. }

. 
. foreach var in flooriccse nurseiccse se1 se2 se3 se4 se5 {
  2. gen sq`var'=`var'^2
  3. egen sumsq`var'=sum(sq`var')
  4. }

. 
. forval x=1/5 {
  2. 
. gen sd`x'=(sumsqse`x'/1000-varb`x'*1000/999)^0.5
  3. gen p`x'=2*(1-normal(abs(meanb`x'/sd`x')))
  4. sum p`x'
  5. }

    Variable |        Obs        Mean    Std. Dev.       Min        Max
-------------+---------------------------------------------------------
          p1 |      1,000     .001183           0    .001183    .001183

    Variable |        Obs        Mean    Std. Dev.       Min        Max
-------------+---------------------------------------------------------
          p2 |      1,000    .1442365           0   .1442365   .1442365

    Variable |        Obs        Mean    Std. Dev.       Min        Max
-------------+---------------------------------------------------------
          p3 |      1,000    .0556969           0   .0556969   .0556969

    Variable |        Obs        Mean    Std. Dev.       Min        Max
-------------+---------------------------------------------------------
          p4 |      1,000    .0023793           0   .0023793   .0023793

    Variable |        Obs        Mean    Std. Dev.       Min        Max
-------------+---------------------------------------------------------
          p5 |      1,000    .1507205           0   .1507205   .1507205

.   
.    forval x=1/5 {
  2. gen OR`x'=exp(meanb`x')
  3. gen cil`x'=exp(meanb`x'-1.96*sd`x')
  4. gen ciu`x'=exp(meanb`x'+1.96*sd`x')
  5. }

. 
. list OR1- ciu1 in 1/1

     +-----------------------------+
     |      OR1    cil1       ciu1 |
     |-----------------------------|
  1. | .7289028   .6021   .8824104 |
     +-----------------------------+

. list OR2- ciu2 in 1/1

     +--------------------------------+
     |      OR2       cil2       ciu2 |
     |--------------------------------|
  1. | .8881614   .7574487   1.041431 |
     +--------------------------------+

. 
. list OR5- ciu5 p5 in 1/1

     +------------------------------------------+
     |      OR5       cil5      ciu5         p5 |
     |------------------------------------------|
  1. | 1.218491   .9306021   1.59544   .1507205 |
     +------------------------------------------+

. 
end of do-file

. do "K:\STD2n000000.tmp"

. log close
      name:  <unnamed>
       log:  E:\CSTOR_Research\Projects\Haut\DVT_Hopkins_Hospital\Jiangxia\REVISED Nurse Education_Table2_Table3.log
  log type:  text
 closed on:   7 Jun 2017, 12:27:41
----------------------------------------------------------------------------------------------------------------------
